# Supplementary material for: Intratumoral CXCR5+CD8+T associates with favorable clinical outcomes and immunogenic contexture in gastric cancer
Source: Nat Commun. 2021 May 25;12:3080. doi: 10.1038/s41467-021-23356-w (PMC8149695; doi:10.1038/s41467-021-23356-w)
Supplement: Supplementary file 3 — Source Data [file 41467_2021_23356_MOESM3_ESM.xlsx]

## Sheet: Fig. 1
Fig.1b										Fig. 1d
T1+2	T3+4	N0	N1+2+3	M0	M1	G1+2	G3			Peripheral blood	Peritumor	Tumor
4	0	4	3	4	7	4	7			1.7	29.2	6.13027
3	3	0	1	0	0	3	18			2.24571	40.3704	6.9
0	1	9	3	9	3	0	10			2.3	14.3	46.7662
9	3	13	0	13	3	9	0			1.51515	0.8	0.6
1	4	0	3	0	2	1	2				2.2	11.875
13	0	7	1	4	0	13	1				44.1	21.575
3	0	4	15	1	3	0	0				5.38	29.75
0	9	1	0	2	1	3	2				20.5	26.8775
0	0	2	1	9	1	0	1				12.4	8.8125
7	0	9	6	5	5	0	2				26.9	10.02
3	3	5	7	1	4	3	11				0	9.08286
4	5	1	5	0	1	7	1				21.6	8.21429
1	2	0	8	0	2	1	6				6.2	15.2843
1	3	0	7	1	1	3	0				14.9	10.7286
15	2	1	8	3	2	4	1				11.1	24.0729
2	2	3	1	1	6	1	2				32.8	32.95
9	2	1	0	10	1	1	3				27.9	3.87286
5	3	10	2	3	4	3	9				36.6	5.9
0	0	3	7	1	1	4	0				51.9	22.8375
1	0	1	3	11	0	15	0				48.7	12.2875
0	0	11	1	7	4	0	0				30	36.1
0	1	7	0	0	2	2	2				1.27	16.6375
1	1	0	8	5	0	9	2				5.8	10.0712
3	0	5	7	1		5	1				13.5	13.85
1	2	1	1	9		0	1				2.64	66.35
6	4	9	12	3		0	0				30.87	10.8975
1	0	3	5	1		1	0					43.725
10	4	1	3	0		9	0					54.4625
3	1	0	0	2		0	1					31.075
1	10	2	7	8		0	1					30.1
11	11	8	2	2		3	0					16.3975
7	0	2	5	0		5	2					27.675
0	18	0	0	0		0	1					1.95
5	3	0	1	0		0	3					2.96714
7	1	0	11	9		1	2					17.1
5	6	9	0	21		3	3					9.63
1	8	21	6	2		1	7					2.49625
8	1	2	6	1		2	0
9	0	1	3	6		3	3
3	6	6	2	3		6	9
1	2	3	18	0		2	1
7	6	0	6	2		1	0
0	2	2	8	2		2	6
2	4	2	16	1		10	2
8	2	1	6	2		3	0
8	3	2	0	9		2	6
2	7	9	4	1		1	2
0	18	1	0	3		3	2
1	10	3	0	1		11	0
0	0	1	9	2		0	0
0	2	2	0	2		7	0
9	1	2	5	0		0	10
21	0	0	2	10		0	2
2	2	10	3	1		0	10
1	11	1	2	14		1	2
0	1	14	0	0		1	0
6	6	0	0	5		5	0
3	0	5	1	4		0	3
0	1	4	1	14		7	0
2	0	14	2	9		5	5
2	0	9	4	8		1	1
7	0	8	4	9		8	5
2	2	9	1	9		9	0
1	2	9	10	3		2	3
2	1	3	11	3		3	0
3	1	3	0	4		1	0
9	0	4	3	5		4	0
1	0	5	1	15		7	0
1	0	15	6	0		0	14
3	0	0	1	8		0	6
1	2	8	2	4		4	0
2	1	4	2	7		2	0
2	3	7	3	3		1	0
0	2	3	7	7		8	3
10	7	7	0	3		10	8
0	0	3	2	9		8	0
1	3	9	1	2		2	2
14	9	2	0	2		11	8
0	0	2	1	11		0	11
8	6	11	6	9		0	1
7	2	9	0	4		1	3
5	0	4	1	0		0	2
4	6	0	0	5		0	3
14	0	5	0	5		9	7
9	0	5	2	10		18	9
8	2	10	1	7		21	4
1	10	7	1	2		2	2
9	2	2	0	4		3	3
9	0	4	0	1		1	0
12	3	1	0	7		6	0
5	0	7	0	1		8	12
3	5	1	1	1		1	0
3	5	1	2	2		0	1
0	0	2	0	4		6	0
3	3	4	6	3		1	0
4	0	3	2	3		0	5
5	0	3	0	1		2	4
15	0	1	6	3		6	1
0	0	3	0	1		3	14
8	6	1	2	3		6	0
7	0	3	10	0		0	9
4	0	0	2	3		2	10
7	3	3	0	2		2	5
3	8	2	3	2		4	0
7	0	2	0	3		2	0
3	2	3	5	0		2	0
2	11	0	5	0		3	6
5	1	0	0	0		7	8
9	3	0	0	18		25	0
2	2	18	0	8		4	3
2	3	8	0	0		4	2
0	9	0	0	6		5	13
11	4	6	6	2		3	28
9	2	2	0	6		5	2
1	3	6	3	4		1	1
4	0	4	8	18		3	0
11	0	18	0	10		1	5
0	12	10	11	2		4	9
5	0	2	3	11		3	1
0	1	11	2	0		7	0
6	0	0	3	2		2	7
6	0	2	9	2		1	2
5	1	2	4	3		1	4
3	0	3	2	7		3	2
10	10	7	3	3		2	2
7	5	3	0	9		1	0
2	0	9	12	0		3	9
18	0	0	0	0		6	12
2	0	0	1	3		3	6
4	6	3	0	0		2	1
6	0	0	0	2		3	0
1	3	2	1	1		7	3
7	2	1	10	0		7	3
1	13	0	5	0		7	9
1	28	0	0	6		2	5
2	2	6	0	28		7	0
4	0	28	0	2		4	7
8	5	2	0	3		3	0
16	1	3	3	7		4	2
3	0	7	2	2		2	6
3	7	2	13	6		3	4
1	2	6	0	4		3	5
6	4	4	5	2		3	2
25	2	2	1	3		3	2
4	2	3	0	1		3	5
4	0	1	7	2		1	3
5	6	2	2	0		2	3
3	1	0	4	3		2	3
3	0	3	2	0		5	0
4	3	0	2	6		2	7
3	3	6	0	3		1	0
2	9	3	6	7		1	4
4	5	0	1	4		3	3
23	0	7	0	12		3	1
2	7	4	3	1		6	0
3	0	12	9	10		7	3
3	2	1	5	7		5	4
4	6	10	0	2		1	5
8	4	7	0	1		1	15
3	2	2	2	0		7	2
6	2	1	5	7		6	0
2	5	0	0	8		3	0
	3	7	7	1		6	3
	0	8	0	3		2	8
	7	1	4	0		3	7
	0	3	3	6		9	0
	4	0	3	8		4	3
	3	6	0	9		6	0
	1	8	0	3		2	1
	2	9	1	1		1	4
	0	25	10	3		6	7
	3	4	3	0		2	10
	0	4	15	3		23	3
	3	5	7	1		6	15
	0	3	2	15		3	7
	1	4	0	0		4	2
	10	3	5	1		3	0
	3	2	9	6		6	0
	15	2	0	7		2	3
	7	5	0	5		3	6
	2	1	19	8		8	5
	0	1	8	7		3	9
	0	7	13	8		2	0
	6	1	8	1		1	7
	5	3	0	0		2	3
	9	2	5	2		3	0
	0	1	1	7		7	2
	0	3	3	3		5	5
	19	6	0	1		3	9
	3	3	3	0		1	19
	0	2	1	8		6	3
	8	3	1	7		6	0
	13	7	0	1			8
	8	7	0	12			13
	0	2	0	5			8
	5	7	0	3			2
	1	3	1	0			0
	3	4	18	7			5
	0	3	0	2			1
	7	3	5	5			3
	3	3	2	0			0
	1	7	5	1			2
	1	3	0	11			0
	0	2	0	0			7
	4	6	6	6			3
	0	6	0	6			1
	0	0	3	3			1
	0	3	0	2			0
	1	2	7	18			4
	18	0	0	6			11
	0	1	8	8			0
	5	1	0	16			0
	2	0	0	6			0
	5	3	2	0			1
	0	3	8	4			9
	0	7	0	0			18
	12	4	1	0			1
	1	3	2	9			4
	6	2	3	0			0
	0	7	1	5			11
	10	17	3	2			5
	3	1	17	2			2
	7	7	15	0			5
	2	2	5	0			0
	0	3	2	1			0
	7	4	1	1			0
	0	2	3	2			12
	8	4	17	4			5
	0	2	2	4			0
	1	9	7	1			1
	0	6	18	10			6
	2	6	16	11			0
	8	5	5	0			10
	0	6	0	1			6
	0	6	1	6			3
	1	2	3	1			7
	2	4	1	2			2
	3	9	5	2			0
	1	3	0	3			7
	3	2	1	7			0
	17	3	3	0			8
	15	6	6	2			0
	5		0	1			1
	2		3	0			0
	1		0	1			6
	3		4	6			2
	7		1	0			8
	17		2	1			0
	2		1	0			0
	8		6	0			1
	7		2	2			2
	18		16	1			3
	16		4	1			1
	5		1	0			3
	0		0	0			5
	1		1	0			3
	1		15	0			17
	3		8	1			15
	1		1	2			10
	5		7	0			5
	0		0	6			7
	3		4	2			2
	1		0	0			1
	3		2	6			3
	6		2	0			7
	0		9	2			17
	0		6	10			2
	3		3	2			8
	0		0	0			2
	4		1	3			18
	1		1	0			7
	2		6	5			18
	1		6	5			16
	6		2	0			5
	2		6	0			0
	16		9	0			1
	4		5	0			1
	1		7	0			3
	0		5	6			1
	1		5	0			2
	15		1	3			5
	8		6	8			0
	1		4	0			3
	7		3	11			1
	0		11	3			3
	4		2	2			4
	0		1	3			6
	2		3	9			0
	2		4	4			6
	9		23	2			0
	6		3	3			3
	3		3	0			0
	0		4	12			4
	1		8	0			1
	6		3	1			1
	8		6	0			7
	1		2	0			2
	6		1	1			1
	6		7	10			6
	2		2	5			2
	6		3	0			1
	9		3	0			16
	5		3	0			4
	7		1	0			1
	5		2	3			0
	5		2	2			1
	1		5	13			15
	6		2	0			8
	4		1	5			1
	3		1	1			1
	11		3	0			7
	2		3	7			0
	1		6	2			4
	9		7	4			0
	5		5	2			2
	1		1	0			2
	1		1	6			4
	7		7	1			2
	1		6	0			9
	1		3	3			6
	3		6	9			8
	2		2	5			3
	1		3	0			0
	3		9	0			1
	6		4	2			16
	3		6	5			3
	2		2	0			3
	3		1	7			6
	7		6	0			8
	7		2	4			1
	7		6	3			6
	2		3	3			6
	7		4	0			2
	3		3	1			6
	4		6	10			9
	2		2	3			5
	3		3	15			7
	3		8	7			5
	3		3	2			5
	3		2	0			1
	3		1	5			1
	1		2	9			6
	2		3	0			4
	2		7	0			3
	5		5	19			6
	2		3	8			11
	1		1	13			2
	1		6	8			1
	3		6	0			9
	3		5	5			5
	6		2	1			2
	7		0	3			3
	5		3	0			7
	1		5	3			3
	1		2	1			3
	7		6	1			2
	6		1	0			6
	3		2	0			3
	6		1	0			4
	2		6	0			6
	3		2	1			2
	9		1	18			0
	4		3	0			3
	6		1	5			2
	2		2	2			0
	1		3	5			1
	6		8	0			1
	2		6	0			0
	6		0	6			3
	3		7	0			3
	4		6	3			7
	3		6	0			4
	6		3	7			3
	2		1	0			2
	3		6	8			7
	8		7	0			17
	3		2	0			1
	2		6	2			0
	1		4	8			3
	2		2	0			7
	3		7	1			5
	7		4	2			2
	5		1	3			2
	3		1	17			3
	1		2	15			6
	6		2	5			8
	6		6	2			4
	5		6	1			2
	3		5	3			1
	7		6	17			2
	3		6	2			1
	2		1	7			4
	6		8	18			2
	6		7	16			9
	2		5	5			6
	0		3	0			6
	3		1	1			5
	2		2	3			6
	0		5	1			6
	1		6	5			2
	1		3	0			4
	0		6	1			6
	3		1	3			9
	3		7	6			2
	7		7	0			3
	4		6	3			1
	3		4	0			2
	2		7	4			3
	7		6	1			3
	17		6	2			1
	1		6	1			2
	0		2	6			3
	3		5	2			8
	7		3	16			6
	5		6	4			0
	2		0	1			7
	2		7	0			6
	3		6	1			6
	6		14	15			3
	4		7	8			1
	2		4	1			6
	1		7	7			7
	2		1	0			2
	1		7	4			6
	4		2	0			4
	2		3	2			2
	9		1	2			7
	6		3	9			4
	6		3	6			1
	5		7	3			1
	6		1	0			2
	6		8	1			2
	2		4	6			6
	4		9	6			6
	6		4	2			5
	9		5	6			6
	2		8	9			6
	3		12	5			1
	1		6	7			8
	2		5	5			7
	3		1	5			3
	3		6	1			6
	1		8	6			5
	2		4	4			3
	3		5	3			1
	8		5	11			2
	6		6	2			5
	0		7	1			6
	7		3	25			3
	6		4	4			6
	6		1	4			1
	3		7	5			7
	1		3	3			7
	6		1	4			6
	7		6	3			4
	2		5	2			7
	6		3	2			6
	4		6	1			6
	2		0	1			6
	7		6	7			2
	4		7	1			5
	1		6	3			3
	1		2	2			6
	2		3	1			0
	2		10	3			7
	6		5	6			6
	6		2	3			14
	5		6	2			7
	6		4	3			4
	6		5	7			7
	1		3	7			1
	8		3	2			7
	7		5	7			2
	5		6	3			3
	3		3	3			1
	1		6	3			3
	2		6	3			3
	5		2	7			7
	6		3	3			1
	3		2	2			8
	6		0	6			4
	1		8	6			9
	7		6	0			4
	7		4	3			5
	6		2	2			8
	4		3	0			12
	7		4	1			6
	6		8	1			5
	6		3	0			1
	6		6	3			6
	2		2	3			8
	5		6	7			4
	3		2	4			5
	6		0	3			5
	0		1	2			6
	7		7	7			7
	6		6	17			3
	14		3	1			4
	7		2	7			1
	4		1	2			7
	7		3	3			3
	1		3	4			1
	7		3	2			6
	2		2	4			5
	3		2	2			3
	1		1	9			6
	3		2	6			0
	3		5	6			6
	7		4	5			7
	1		2	6			6
	8		7	6			6
	4		5	2			2
	9		3	4			3
	4		6	9			10
	5		4	3			5
	8		5	2			2
	12		2	3			6
	6		5	6			4
	5		8	3			5
	1		5	4			3
	6		7	23			3
	8		1	3			5
	4		5	3			6
	5		3	4			3
	5		6	8			6
	6		2	3			6
	7		6	6			2
	3		3	2			3
	4		0	1			2
	1		2	7			0
	7		8	2			8
	3		2	3			6
	1		3	3			4
	6		4	3			2
	5		2	1			3
	3		6	2			4
	6		6	2			8
	0		7	5			3
	6		4	2			6
	7			1			2
	6			1			6
	6			3			2
	2			3			0
	3			6			1
	10			7			7
	5			5			6
	2			1			3
	6			7			2
	4			6			1
	5			3			3
	3			6			3
	3			3			3
	5			9			2
	6			4			2
	3			6			1
	6			2			2
	6			1			2
	2			6			5
	3			2			4
	2			6			2
	0			3			7
	8			4			5
	6			3			3
	4			6			6
	2			2			4
	3			3			5
	4			8			2
	8			3			5
	3			2			8
	6			1			5
	2			2			7
	6			3			1
	2			7			5
	0			5			3
	1			3			6
	7			6			2
	6			6			6
	3			5			3
	2			2			0
	1			0			2
	3			3			8
	3			5			2
	3			2			3
	2			6			4
	2			1			2
	1			2			6
	2			1			6
	5			6			7
	4			2			4
	2			1
	7			3
	5			1
	3			2
	6			3
	4			8
	5			6
	2			0
	5			7
	8			6
	5			6
	7			3
	1			1
	5			6
	3			7
	6			2
	2			6
	6			4
	3			7
	0			4
	2			1
	8			1
	2			2
	3			2
	4			6
	2			6
	6			5
	6			6
	7			6
	4			1
				8
				7
				5
				3
				1
				2
				5
				6
				3
				6
				1
				7
				7
				6
				4
				7
				6
				6
				6
				2
				5
				3
				6
				0
				7
				6
				14
				7
				4
				7
				1
				7
				2
				3
				1
				3
				3
				7
				1
				8
				4
				9
				4
				5
				8
				12
				5
				6
				8
				5
				5
				6
				7
				3
				4
				1
				7
				3
				6
				5
				3
				6
				0
				6
				7
				6
				2
				3
				10
				5
				2
				6
				4
				5
				3
				3
				5
				6
				3
				6
				6
				2
				3
				2
				8
				6
				2
				3
				4
				8
				3
				6
				2
				6
				2
				0
				1
				7
				6
				3
				2
				1
				3
				3
				3
				2
				2
				1
				2
				5
				4
				7
				5
				3
				6
				4
				5
				2
				5
				8
				5
				7
				1
				5
				3
				6
				2
				6
				3
				2
				8
				2
				3
				4
				2
				6
				6
				7
				4

## Sheet: Fig. 2
Fig. 2a							Fig. 2b						Fig. 2c			Fig. 2d
cohort	cutCXCR5CD8T	cutCD8T	OStime	OS			cohort	cutCXCR5CD8T	cutCD8T	OStime	OS		TCGA database			ACRG database (GEO)
ZSHS	0	1	62	0			FUSCC	0	0	23	1
ZSHS	0	1	28	1			FUSCC	0	1	46	0
ZSHS	0	1	11	1			FUSCC	1	1	24	0
ZSHS	0	1	75	0			FUSCC	1	1	37	0
ZSHS	1	1	75	0			FUSCC	0	1	9	1
ZSHS	0	1	75	0			FUSCC	0	1	36	0
ZSHS	1	1	75	0			FUSCC	0	0	36	0
ZSHS	0	0	75	0			FUSCC	0	1	13	1
ZSHS	0	1	32	1			FUSCC	0	1	37	0
ZSHS	0	1	75	0			FUSCC	0	0	32	0
ZSHS	0	0	75	0			FUSCC	0	0	30	0
ZSHS	0	1	75	0			FUSCC	0	0	48	0
ZSHS	1	1	21	1			FUSCC	0	0	37	0
ZSHS	0	1	75	0			FUSCC	0	1	36	0
ZSHS	0	1	14	1			FUSCC	0	1	27	0
ZSHS	0	1	74	0			FUSCC	0	1	16	1
ZSHS	0	1	8	1			FUSCC	1	1	39	0
ZSHS	0	1	75	0			FUSCC	0	1	25	0
ZSHS	0	1	6	1			FUSCC	1	1	27	0
ZSHS	1	1	62	0			FUSCC	1	1	22	0
ZSHS	0	1	69	0			FUSCC	0	1	35	0
ZSHS	1	0	69	0			FUSCC	1	1	23	0
ZSHS	0	1	68	0			FUSCC	1	1	38	0
ZSHS	0	1	39	1			FUSCC	0	0	34	0
ZSHS	0	1	64	0			FUSCC	1	1	14	0
ZSHS	1	1	64	0			FUSCC	1	0	12	0
ZSHS	0	1	63	0			FUSCC	0	1	34	0
ZSHS	0	1	32	1			FUSCC	0	1	21	1
ZSHS	0	1	52	1			FUSCC	0	0	10	1
ZSHS	0	1	22	1			FUSCC	0	1	39	0
ZSHS	0	1	61	0			FUSCC	0	1	18	0
ZSHS	0	1	60	0			FUSCC	0	1	1	0
ZSHS	0	1	58	0			FUSCC	0	1	9	1
ZSHS	0	1	58	0			FUSCC	1	0	39	0
ZSHS	0	0	11	1			FUSCC	1	1	18	1
ZSHS	1	1	58	0			FUSCC	1	1	10	0
ZSHS	0	1	16	1			FUSCC	0	0	34	1
ZSHS	0	1	56	0			FUSCC	0	1	41	0
ZSHS	0	1	56	0			FUSCC	0	1	42	0
ZSHS	0	0	2	1			FUSCC	1	1	14	0
ZSHS	0	0	3	1			FUSCC	0	1	19	1
ZSHS	0	1	55	0			FUSCC	0	0	37	0
ZSHS	0	1	55	0			FUSCC	0	1	30	0
ZSHS	0	1	54	0			FUSCC	0	0	41	0
ZSHS	0	1	27	1			FUSCC	0	1	15	0
ZSHS	0	1	7	1			FUSCC	0	0	39	0
ZSHS	0	1	47	1			FUSCC	0	1	38	0
ZSHS	0	1	11	1			FUSCC	0	1	36	0
ZSHS	0	1	41	0			FUSCC	0	0	13	0
ZSHS	1	1	68	0			FUSCC	0	1	32	0
ZSHS	0	1	51	1			FUSCC	0	0	24	0
ZSHS	0	1	41	0			FUSCC	0	1	13	0
ZSHS	1	1	41	0			FUSCC	0	0	16	0
ZSHS	0	1	26	1			FUSCC	0	1	30	0
ZSHS	0	1	15	1			FUSCC	0	0	30	0
ZSHS	0	1	10	1			FUSCC	0	0	38	0
ZSHS	0	1	56	0			FUSCC	0	0	38	0
ZSHS	0	1	34	1			FUSCC	1	0	7	0
ZSHS	0	0	21	1			FUSCC	1	0	19	0
ZSHS	0	1	3	1			FUSCC	1	1	1	0
ZSHS	0	1	8	1			FUSCC	0	0	49	0
ZSHS	1	0	54	0			FUSCC	0	0	25	0
ZSHS	1	1	55	0			FUSCC	0	0	48	0
ZSHS	1	1	79	0			FUSCC	0	1	2	0
ZSHS	1	1	67	0			FUSCC	0	0	47	1
ZSHS	0	1	67	0			FUSCC	0	0	13	0
ZSHS	0	0	10	1			FUSCC	1	0	22	0
ZSHS	0	1	3	0			FUSCC	0	1	34	0
ZSHS	0	1	9	1			FUSCC	1	1	25	0
ZSHS	1	1	72	0			FUSCC	0	1	2	0
ZSHS	1	1	61	0			FUSCC	1	0	38	0
ZSHS	1	1	61	0			FUSCC	1	1	14	0
ZSHS	0	1	60	0			FUSCC	1	1	38	0
ZSHS	0	1	3	1			FUSCC	0	1	28	0
ZSHS	0	1	44	1			FUSCC	1	1	36	0
ZSHS	1	1	9	1			FUSCC	0	1	35	0
ZSHS	1	1	31	0			FUSCC	0	0	37	0
ZSHS	0	1	31	1			FUSCC	0	0	37	0
ZSHS	0	1	38	1			FUSCC	0	1	37	0
ZSHS	1	1	58	0			FUSCC	0	0	36	0
ZSHS	0	1	57	0			FUSCC	0	0	41	0
ZSHS	0	1	57	0			FUSCC	0	0	11	1
ZSHS	0	1	14	1			FUSCC	0	1	36	0
ZSHS	1	1	56	0			FUSCC	0	1	35	0
ZSHS	1	1	49	0			FUSCC	0	0	35	0
ZSHS	0	0	43	0			FUSCC	1	1	34	0
ZSHS	0	1	15	1			FUSCC	0	1	34	0
ZSHS	0	0	20	1			FUSCC	1	1	34	1
ZSHS	0	1	25	1			FUSCC	1	1	2	0
ZSHS	0	1	23	1			FUSCC	1	1	33	0
ZSHS	0	1	69	0			FUSCC	1	1	35	0
ZSHS	0	1	24	1			FUSCC	0	1	24	0
ZSHS	1	1	43	0			FUSCC	0	1	32	0
ZSHS	0	1	67	0			FUSCC	1	1	26	1
ZSHS	0	1	75	0			FUSCC	1	1	31	0
ZSHS	1	1	75	0			FUSCC	0	1	28	1
ZSHS	0	1	75	0			FUSCC	0	1	16	0
ZSHS	0	1	23	1			FUSCC	0	1	1	0
ZSHS	0	1	74	0			FUSCC	0	1	1	0
ZSHS	1	1	74	0			FUSCC	0	1	30	0
ZSHS	0	1	72	0			FUSCC	0	1	13	1
ZSHS	0	1	72	0			FUSCC	0	1	51	0
ZSHS	0	1	69	0			FUSCC	0	0	36	1
ZSHS	1	1	72	0			FUSCC	0	1	46	0
ZSHS	0	1	33	1			FUSCC	1	1	10	0
ZSHS	0	1	22	1			FUSCC	1	1	19	0
ZSHS	1	0	68	0			FUSCC	0	1	9	1
ZSHS	0	1	66	0			FUSCC	0	1	45	0
ZSHS	0	1	69	0			FUSCC	0	0	27	0
ZSHS	0	1	13	1			FUSCC	0	1	37	0
ZSHS	1	1	69	0			FUSCC	1	1	41	0
ZSHS	0	1	5	0			FUSCC	0	1	36	0
ZSHS	1	0	72	0			FUSCC	1	1	11	0
ZSHS	0	1	62	0			FUSCC	0	1	40	0
ZSHS	1	1	62	0			FUSCC	0	1	13	0
ZSHS	0	1	63	0			FUSCC	1	1	21	0
ZSHS	1	1	42	1			FUSCC	0	1	27	1
ZSHS	0	1	49	1			FUSCC	0	1	44	0
ZSHS	0	1	58	0			FUSCC	0	1	27	0
ZSHS	0	1	13	1			FUSCC	0	1	20	1
ZSHS	0	1	58	0			FUSCC	0	1	12	0
ZSHS	0	0	13	1			FUSCC	0	1	21	0
ZSHS	0	1	58	0			FUSCC	0	1	11	0
ZSHS	1	1	57	0			FUSCC	0	1	41	0
ZSHS	0	0	12	1			FUSCC	1	0	31	0
ZSHS	0	1	55	0			FUSCC	0	1	35	0
ZSHS	0	1	46	1			FUSCC	0	1	1	0
ZSHS	0	1	7	1			FUSCC	0	1	19	1
ZSHS	1	1	10	1			FUSCC	1	1	35	0
ZSHS	0	1	18	1			FUSCC	0	1	35	0
ZSHS	0	1	54	0			FUSCC	0	1	12	0
ZSHS	1	1	52	0			FUSCC	0	0	34	0
ZSHS	0	1	52	0			FUSCC	0	1	1	0
ZSHS	1	1	52	0			FUSCC	1	1	35	0
ZSHS	1	0	51	0			FUSCC	1	1	10	1
ZSHS	0	1	26	1			FUSCC	0	1	8	0
ZSHS	0	1	19	1			FUSCC	1	1	21	1
ZSHS	0	1	32	1			FUSCC	0	1	26	1
ZSHS	0	1	41	0			FUSCC	1	1	29	0
ZSHS	0	1	69	0			FUSCC	0	1	34	0
ZSHS	1	1	41	0			FUSCC	1	1	32	0
ZSHS	0	0	7	1			FUSCC	1	1	32	0
ZSHS	0	0	14	1			FUSCC	1	1	20	0
ZSHS	1	1	40	0			FUSCC	1	1	19	0
ZSHS	0	0	52	1			FUSCC	0	0	32	0
ZSHS	1	0	49	0			FUSCC	1	1	22	0
ZSHS	0	1	30	1			FUSCC	1	1	31	0
ZSHS	0	1	23	0			FUSCC	1	1	18	0
ZSHS	1	1	11	1			FUSCC	0	1	31	0
ZSHS	0	1	21	1			FUSCC	0	1	30	0
ZSHS	1	1	56	0			FUSCC	0	1	34	0
ZSHS	0	1	20	1			FUSCC	0	1	19	1
ZSHS	0	1	13	1			FUSCC	1	0	17	0
ZSHS	0	1	67	0			FUSCC	1	1	23	0
ZSHS	1	0	63	0			FUSCC	1	0	11	0
ZSHS	1	1	62	0			FUSCC	1	1	14	0
ZSHS	0	1	13	1			FUSCC	0	0	49	0
ZSHS	0	1	61	0			FUSCC	0	1	18	1
ZSHS	1	1	58	0			FUSCC	1	1	20	1
ZSHS	0	1	18	1			FUSCC	0	1	37	0
ZSHS	0	0	12	1			FUSCC	1	1	38	0
ZSHS	0	1	19	0			FUSCC	0	1	27	0
ZSHS	0	1	2	1			FUSCC	0	0	36	0
ZSHS	1	0	48	0			FUSCC	1	0	36	0
ZSHS	0	1	41	0			FUSCC	0	0	7	1
ZSHS	0	0	30	1			FUSCC	1	1	24	0
ZSHS	0	1	41	0			FUSCC	0	1	35	0
ZSHS	1	1	41	0			FUSCC	1	1	33	0
ZSHS	1	1	3	1			FUSCC	0	0	16	1
ZSHS	0	1	75	0			FUSCC	0	0	25	1
ZSHS	1	1	65	0			FUSCC	0	1	12	1
ZSHS	0	0	11	1			FUSCC	1	1	12	0
ZSHS	0	1	13	1			FUSCC	0	1	6	1
ZSHS	0	0	9	1			FUSCC	0	0	33	0
ZSHS	0	0	59	0			FUSCC	1	1	2	0
ZSHS	0	1	16	1			FUSCC	0	0	21	0
ZSHS	0	1	15	1			FUSCC	0	0	8	1
ZSHS	1	1	68	1			FUSCC	1	1	31	0
ZSHS	1	1	22	1			FUSCC	0	0	8	1
ZSHS	1	1	76	0			FUSCC	1	1	37	0
ZSHS	0	1	38	1			FUSCC	1	1	32	0
ZSHS	0	1	75	0			FUSCC	0	1	31	1
ZSHS	0	1	75	0			FUSCC	0	0	30	0
ZSHS	0	1	75	0			FUSCC	1	1	7	0
ZSHS	0	1	4	1			FUSCC	0	0	20	0
ZSHS	0	1	75	0			FUSCC	1	1	27	0
ZSHS	1	1	75	0			FUSCC	0	1	50	0
ZSHS	0	1	3	1			FUSCC	0	0	42	0
ZSHS	0	1	26	1			FUSCC	1	1	27	0
ZSHS	0	1	8	1			FUSCC	1	1	37	0
ZSHS	0	1	75	0			FUSCC	1	1	10	0
ZSHS	0	1	75	0			FUSCC	0	0	10	0
ZSHS	0	1	3	1			FUSCC	0	0	12	0
ZSHS	0	1	75	0			FUSCC	1	0	6	1
ZSHS	0	1	74	0			FUSCC	0	1	13	1
ZSHS	0	1	45	1			FUSCC	0	1	24	0
ZSHS	0	1	74	0			FUSCC	1	1	22	0
ZSHS	0	1	13	1			FUSCC	0	1	17	1
ZSHS	0	1	74	0			FUSCC	0	0	17	1
ZSHS	1	1	6	1			FUSCC	0	1	48	0
ZSHS	0	1	11	1			FUSCC	0	0	15	1
ZSHS	0	1	74	0			FUSCC	0	1	24	0
ZSHS	1	1	7	1			FUSCC	0	1	36	0
ZSHS	0	1	73	0			FUSCC	0	1	2	1
ZSHS	0	1	72	0			FUSCC	1	1	43	0
ZSHS	1	1	3	1			FUSCC	1	1	21	0
ZSHS	0	1	65	1			FUSCC	1	1	29	0
ZSHS	0	1	72	0			FUSCC	0	1	3	1
ZSHS	0	0	70	0			FUSCC	1	1	32	0
ZSHS	0	1	19	1			FUSCC	0	1	21	1
ZSHS	0	1	20	1			FUSCC	0	1	22	0
ZSHS	0	1	5	1			FUSCC	0	1	40	0
ZSHS	0	1	36	1			FUSCC	0	0	37	0
ZSHS	0	1	11	1			FUSCC	1	1	4	0
ZSHS	0	1	37	1			FUSCC	0	1	10	0
ZSHS	0	1	20	1			FUSCC	0	1	16	1
ZSHS	1	1	72	0			FUSCC	1	1	18	0
ZSHS	1	1	56	0			FUSCC	0	1	10	1
ZSHS	0	1	74	0			FUSCC	0	1	1	0
ZSHS	0	1	7	1			FUSCC	1	1	37	0
ZSHS	0	1	8	1			FUSCC	1	1	19	0
ZSHS	0	1	8	1			FUSCC	0	1	10	1
ZSHS	0	0	2	1			FUSCC	0	1	31	0
ZSHS	0	0	26	1			FUSCC	0	1	19	1
ZSHS	0	1	61	0			FUSCC	0	1	36	0
ZSHS	0	1	36	1			FUSCC	0	1	42	0
ZSHS	0	1	13	1			FUSCC	0	1	3	0
ZSHS	0	1	23	1			FUSCC	0	1	18	1
ZSHS	1	0	4	1			FUSCC	0	1	36	0
ZSHS	0	1	7	1			FUSCC	0	1	32	0
ZSHS	0	0	40	1			FUSCC	0	1	14	0
ZSHS	0	1	22	1			FUSCC	0	1	26	0
ZSHS	0	1	45	1			FUSCC	0	1	35	1
ZSHS	1	1	58	0			FUSCC	0	1	35	0
ZSHS	0	1	38	1			FUSCC	0	0	9	1
ZSHS	0	1	56	1			FUSCC	0	1	6	1
ZSHS	0	1	71	0			FUSCC	1	1	13	0
ZSHS	1	1	21	1			FUSCC	0	1	9	1
ZSHS	0	1	16	1			FUSCC	1	1	15	0
ZSHS	0	1	27	1			FUSCC	0	1	35	0
ZSHS	0	1	27	1			FUSCC	0	1	7	1
ZSHS	0	0	57	0			FUSCC	0	1	15	1
ZSHS	1	1	13	1			FUSCC	0	1	25	0
ZSHS	0	1	13	1			FUSCC	0	1	10	1
ZSHS	0	1	56	0			FUSCC	0	1	28	0
ZSHS	0	1	55	0			FUSCC	0	1	32	0
ZSHS	0	1	5	1			FUSCC	0	1	32	0
ZSHS	0	1	12	1			FUSCC	0	1	1	0
ZSHS	0	1	9	1			FUSCC	1	1	8	0
ZSHS	0	1	46	1			FUSCC	0	1	29	1
ZSHS	0	1	5	1			FUSCC	0	1	13	1
ZSHS	0	1	23	1			FUSCC	0	1	29	0
ZSHS	0	1	54	0			FUSCC	1	1	14	0
ZSHS	0	1	54	0			FUSCC	1	1	10	1
ZSHS	1	1	52	0			FUSCC	1	1	12	0
ZSHS	0	1	8	1			FUSCC	0	1	5	1
ZSHS	0	1	52	0			FUSCC	1	1	30	0
ZSHS	1	1	52	0			FUSCC	1	1	23	0
ZSHS	0	1	12	1			FUSCC	0	1	65	0
ZSHS	0	1	32	1			FUSCC	0	1	43	0
ZSHS	0	0	5	1			FUSCC	0	1	34	0
ZSHS	1	1	52	0			FUSCC	0	1	36	0
ZSHS	0	1	11	1			FUSCC	1	1	44	0
ZSHS	0	0	11	1			FUSCC	1	0	11	0
ZSHS	0	1	51	0			FUSCC	1	1	12	0
ZSHS	0	1	50	0			FUSCC	0	1	34	1
ZSHS	1	1	50	0			FUSCC	0	1	19	0
ZSHS	0	1	22	1			FUSCC	0	1	49	0
ZSHS	0	1	51	0			FUSCC	0	1	49	1
ZSHS	1	0	67	0			FUSCC	1	1	20	1
ZSHS	0	1	56	1			FUSCC	1	0	34	0
ZSHS	0	1	49	0			FUSCC	0	1	39	1
ZSHS	1	1	49	0			FUSCC	0	1	42	0
ZSHS	1	0	54	1			FUSCC	0	1	1	1
ZSHS	0	1	60	0			FUSCC	0	1	51	0
ZSHS	1	1	48	0			FUSCC	0	0	7	1
ZSHS	1	1	48	0			FUSCC	0	1	46	0
ZSHS	1	1	49	0			FUSCC	0	1	33	0
ZSHS	0	0	18	1			FUSCC	0	1	11	0
ZSHS	0	0	7	1			FUSCC	1	1	44	0
ZSHS	0	1	65	0			FUSCC	0	1	21	1
ZSHS	0	1	16	1			FUSCC	1	1	24	0
ZSHS	0	1	10	1			FUSCC	0	1	19	0
ZSHS	0	1	12	1			FUSCC	0	1	12	0
ZSHS	0	0	10	1			FUSCC	0	1	35	0
ZSHS	0	1	68	0			FUSCC	0	1	27	1
ZSHS	0	1	2	1			FUSCC	1	0	13	0
ZSHS	1	1	13	1			FUSCC	0	1	23	1
ZSHS	0	0	39	0			FUSCC	0	1	35	0
ZSHS	0	1	39	0			FUSCC	1	1	37	0
ZSHS	0	1	14	1			FUSCC	1	1	5	0
ZSHS	0	1	20	1			FUSCC	1	1	25	0
ZSHS	1	1	57	0			FUSCC	1	1	1	0
ZSHS	0	1	57	0			FUSCC	0	0	49	0
ZSHS	0	1	56	0			FUSCC	0	1	34	0
ZSHS	1	1	56	0			FUSCC	1	1	6	0
ZSHS	0	1	14	1			FUSCC	1	1	15	0
ZSHS	0	1	17	1			FUSCC	0	1	38	0
ZSHS	0	1	56	0			FUSCC	1	1	12	0
ZSHS	0	1	55	0			FUSCC	1	1	48	0
ZSHS	1	0	55	0			FUSCC	1	1	29	0
ZSHS	1	1	67	0			FUSCC	1	1	8	0
ZSHS	0	1	55	0			FUSCC	1	1	12	0
ZSHS	0	0	79	0			FUSCC	0	1	8	1
ZSHS	0	1	5	1			FUSCC	0	0	25	0
ZSHS	0	0	11	1			FUSCC	0	0	44	0
ZSHS	0	1	56	0			FUSCC	1	1	15	1
ZSHS	0	1	22	1			FUSCC	0	1	42	0
ZSHS	1	0	63	0			FUSCC	0	1	6	1
ZSHS	0	1	31	1			FUSCC	0	1	11	0
ZSHS	1	1	62	0			FUSCC	0	1	11	1
ZSHS	0	1	6	1			FUSCC	0	1	10	1
ZSHS	1	1	62	0			FUSCC	0	0	36	0
ZSHS	1	1	61	0			FUSCC	1	1	32	0
ZSHS	0	1	20	1			FUSCC	1	1	29	0
ZSHS	1	1	61	0			FUSCC	0	0	17	1
ZSHS	0	1	61	0			FUSCC	0	1	36	0
ZSHS	1	1	63	0			FUSCC	1	1	41	0
ZSHS	1	1	12	1			FUSCC	0	0	40	0
ZSHS	1	1	60	0			FUSCC	0	1	30	0
ZSHS	0	1	15	1			FUSCC	0	0	30	0
ZSHS	0	1	27	1			FUSCC	0	1	17	1
ZSHS	0	1	15	1			FUSCC	1	0	5	0
ZSHS	0	1	6	1			FUSCC	1	1	11	0
ZSHS	0	1	63	0
ZSHS	0	1	28	1
ZSHS	0	1	7	1
ZSHS	0	0	8	1
ZSHS	0	1	58	0
ZSHS	1	0	39	1
ZSHS	0	1	13	1
ZSHS	0	1	27	1
ZSHS	0	1	21	1
ZSHS	1	0	58	0
ZSHS	0	1	58	0
ZSHS	1	1	58	0
ZSHS	0	1	27	1
ZSHS	1	1	57	0
ZSHS	0	1	13	1
ZSHS	0	1	13	1
ZSHS	1	1	57	0
ZSHS	1	1	49	0
ZSHS	0	1	49	1
ZSHS	0	1	52	1
ZSHS	0	0	2	1
ZSHS	0	0	5	1
ZSHS	0	0	65	0
ZSHS	0	1	26	1
ZSHS	1	1	42	0
ZSHS	1	1	10	1
ZSHS	1	1	6	1
ZSHS	0	1	14	1
ZSHS	1	1	68	0
ZSHS	1	1	41	0
ZSHS	0	1	15	1
ZSHS	1	1	41	0
ZSHS	1	1	40	0
ZSHS	1	1	68	0
ZSHS	0	1	21	1
ZSHS	0	1	49	1
ZSHS	0	1	41	0
ZSHS	1	1	41	0
ZSHS	0	1	33	1
ZSHS	1	0	35	1
ZSHS	0	0	11	1
ZSHS	0	1	42	1
ZSHS	1	0	42	0
ZSHS	0	0	21	1
ZSHS	0	1	14	1
ZSHS	1	0	18	1
ZSHS	0	1	42	1
ZSHS	0	1	61	0
ZSHS	1	1	61	0
ZSHS	0	1	27	1
ZSHS	1	1	58	0
ZSHS	1	1	58	0
ZSHS	0	1	55	0
ZSHS	0	0	23	1
ZSHS	0	1	15	1
ZSHS	1	1	40	0
ZSHS	0	1	67	0
ZSHS	0	1	61	0
ZSHS	0	0	17	1
ZSHS	1	0	65	0
ZSHS	0	1	4	1
ZSHS	0	1	69	0
ZSHS	1	1	56	0
ZSHS	0	1	53	0
ZSHS	1	0	56	0
ZSHS	0	0	23	1
ZSHS	0	1	7	1
ZSHS	0	0	10	1
ZSHS	0	1	10	1
ZSHS	0	1	57	0
ZSHS	0	1	36	1
ZSHS	1	1	6	1
ZSHS	0	1	70	0
ZSHS	0	1	61	0
ZSHS	1	0	49	0
ZSHS	0	0	8	1
ZSHS	0	1	39	0
ZSHS	0	1	74	0
ZSHS	0	1	69	0
ZSHS	0	0	67	0
ZSHS	0	1	63	0
ZSHS	1	1	6	1
ZSHS	1	0	37	1
ZSHS	1	0	53	0
ZSHS	0	1	52	0
ZSHS	0	1	27	0
ZSHS	1	1	53	0
ZSHS	0	1	39	0
ZSHS	1	1	57	0
ZSHS	0	1	11	1
ZSHS	0	1	48	0
ZSHS	0	1	58	0
ZSHS	1	1	41	0
ZSHS	1	1	56	0
ZSHS	1	1	56	0
ZSHS	0	1	34	1
ZSHS	0	1	6	1
ZSHS	0	1	75	0
ZSHS	0	1	73	0
ZSHS	0	0	50	1
ZSHS	0	1	61	0
ZSHS	1	1	22	1
ZSHS	0	1	28	1
ZSHS	0	1	55	0
ZSHS	0	1	49	0
ZSHS	1	0	69	0
ZSHS	0	1	8	1
ZSHS	0	1	71	0
ZSHS	0	0	10	1
ZSHS	1	1	41	0
ZSHS	0	1	31	1
ZSHS	0	1	18	1
ZSHS	0	1	25	1
ZSHS	1	1	74	0
ZSHS	0	1	74	0
ZSHS	0	1	70	0
ZSHS	0	1	65	0
ZSHS	0	1	63	0
ZSHS	0	1	25	1
ZSHS	1	1	16	1
ZSHS	1	0	37	1
ZSHS	0	1	51	0
ZSHS	0	1	6	1
ZSHS	0	0	20	1
ZSHS	0	1	55	1
ZSHS	0	0	34	1
ZSHS	0	1	2	1
ZSHS	0	1	53	1
ZSHS	0	1	60	0
ZSHS	1	1	68	0
ZSHS	1	1	63	0
ZSHS	0	1	69	0
ZSHS	0	1	67	0

## Sheet: Fig. 3
Fig. 3a								Fig. 3b
cohort	OStime	OS	ACT	cutCXCR5CD8T	cutCD8T			ACRG database (GEO)
ZSHS-TNM23	68	1	1	1	1
ZSHS-TNM23	22	1	1	1	1
ZSHS-TNM23	76	0	1	1	1
ZSHS-TNM23	38	1	0	0	1
ZSHS-TNM23	28	1	0	0	1
ZSHS-TNM23	75	0	0	0	1
ZSHS-TNM23	2	1	1	0	1
ZSHS-TNM23	11	1	1	0	1
ZSHS-TNM23	53	1	1	0	1
ZSHS-TNM23	75	0	0	0	1
ZSHS-TNM23	75	0	1	1	1
ZSHS-TNM23	75	0	1	0	1
ZSHS-TNM23	6	1	0	1	1
ZSHS-TNM23	75	0	1	0	1
ZSHS-TNM23	34	1	1	0	1
ZSHS-TNM23	4	1	0	0	1
ZSHS-TNM23	3	1	0	0	1
ZSHS-TNM23	75	0	1	0	1
ZSHS-TNM23	75	0	1	0	0
ZSHS-TNM23	26	1	1	0	1
ZSHS-TNM23	36	1	1	0	1
ZSHS-TNM23	6	1	0	0	1
ZSHS-TNM23	32	1	0	0	1
ZSHS-TNM23	75	0	0	0	0
ZSHS-TNM23	75	0	1	0	1
ZSHS-TNM23	8	1	0	0	1
ZSHS-TNM23	75	0	0	0	1
ZSHS-TNM23	31	1	1	0	1
ZSHS-TNM23	18	1	0	0	1
ZSHS-TNM23	75	0	1	0	1
ZSHS-TNM23	23	1	1	0	1
ZSHS-TNM23	3	1	0	0	1
ZSHS-TNM23	75	0	1	0	1
ZSHS-TNM23	25	1	1	0	1
ZSHS-TNM23	74	0	1	0	1
ZSHS-TNM23	45	1	1	0	1
ZSHS-TNM23	74	0	1	1	1
ZSHS-TNM23	13	1	0	0	1
ZSHS-TNM23	14	1	1	0	1
ZSHS-TNM23	74	0	1	0	1
ZSHS-TNM23	74	0	1	1	1
ZSHS-TNM23	74	0	0	0	1
ZSHS-TNM23	6	1	0	1	1
ZSHS-TNM23	11	1	1	0	1
ZSHS-TNM23	74	0	1	0	1
ZSHS-TNM23	8	1	1	0	1
ZSHS-TNM23	7	1	0	1	1
ZSHS-TNM23	72	0	1	0	1
ZSHS-TNM23	72	0	1	0	1
ZSHS-TNM23	69	0	1	0	1
ZSHS-TNM23	72	0	1	1	1
ZSHS-TNM23	65	1	1	0	1
ZSHS-TNM23	72	0	1	0	1
ZSHS-TNM23	75	0	1	0	1
ZSHS-TNM23	70	0	1	0	0
ZSHS-TNM23	50	1	1	0	0
ZSHS-TNM23	6	1	1	0	1
ZSHS-TNM23	19	1	1	0	1
ZSHS-TNM23	14	1	1	0	1
ZSHS-TNM23	69	0	1	0	1
ZSHS-TNM23	20	1	1	0	1
ZSHS-TNM23	70	0	1	0	1
ZSHS-TNM23	33	1	1	0	1
ZSHS-TNM23	5	1	1	0	1
ZSHS-TNM23	22	1	0	0	1
ZSHS-TNM23	39	1	1	0	1
ZSHS-TNM23	36	1	1	0	1
ZSHS-TNM23	11	1	1	0	1
ZSHS-TNM23	65	0	1	1	1
ZSHS-TNM23	66	0	1	0	1
ZSHS-TNM23	67	0	0	0	1
ZSHS-TNM23	37	1	1	0	1
ZSHS-TNM23	18	1	1	1	0
ZSHS-TNM23	65	0	1	0	1
ZSHS-TNM23	20	1	1	0	1
ZSHS-TNM23	72	0	1	1	1
ZSHS-TNM23	56	0	1	1	1
ZSHS-TNM23	74	0	1	0	1
ZSHS-TNM23	7	1	1	0	1
ZSHS-TNM23	64	0	1	0	1
ZSHS-TNM23	64	0	1	1	1
ZSHS-TNM23	13	1	1	0	1
ZSHS-TNM23	8	1	1	0	1
ZSHS-TNM23	63	0	0	1	1
ZSHS-TNM23	63	0	0	0	1
ZSHS-TNM23	32	1	1	0	1
ZSHS-TNM23	52	1	0	0	1
ZSHS-TNM23	69	0	1	1	1
ZSHS-TNM23	22	1	1	0	1
ZSHS-TNM23	8	1	1	0	1
ZSHS-TNM23	63	0	1	0	1
ZSHS-TNM23	25	1	1	0	1
ZSHS-TNM23	2	1	1	0	0
ZSHS-TNM23	5	0	0	0	1
ZSHS-TNM23	72	0	1	1	0
ZSHS-TNM23	62	0	1	0	1
ZSHS-TNM23	26	1	1	0	0
ZSHS-TNM23	42	1	1	0	1
ZSHS-TNM23	61	0	1	0	1
ZSHS-TNM23	36	1	1	0	1
ZSHS-TNM23	63	0	1	0	1
ZSHS-TNM23	42	1	1	1	1
ZSHS-TNM23	13	1	1	0	1
ZSHS-TNM23	49	1	0	0	1
ZSHS-TNM23	60	0	1	0	1
ZSHS-TNM23	23	1	0	0	1
ZSHS-TNM23	4	1	0	1	0
ZSHS-TNM23	58	0	1	0	1
ZSHS-TNM23	7	1	1	0	1
ZSHS-TNM23	40	1	1	0	0
ZSHS-TNM23	16	1	0	1	1
ZSHS-TNM23	68	0	1	1	1
ZSHS-TNM23	27	1	1	0	1
ZSHS-TNM23	61	0	1	0	1
ZSHS-TNM23	58	0	0	0	1
ZSHS-TNM23	22	1	0	0	1
ZSHS-TNM23	58	0	1	0	1
ZSHS-TNM23	45	1	1	0	1
ZSHS-TNM23	13	1	0	0	1
ZSHS-TNM23	38	1	1	0	1
ZSHS-TNM23	58	0	1	1	1
ZSHS-TNM23	58	0	1	1	1
ZSHS-TNM23	16	1	0	0	1
ZSHS-TNM23	58	0	1	0	1
ZSHS-TNM23	56	1	1	0	1
ZSHS-TNM23	71	0	1	0	1
ZSHS-TNM23	58	0	1	0	1
ZSHS-TNM23	21	1	0	1	1
ZSHS-TNM23	57	0	1	1	1
ZSHS-TNM23	16	1	1	0	1
ZSHS-TNM23	27	1	0	0	1
ZSHS-TNM23	27	1	1	0	1
ZSHS-TNM23	57	0	1	0	0
ZSHS-TNM23	13	1	1	1	1
ZSHS-TNM23	56	0	0	0	1
ZSHS-TNM23	13	1	1	0	1
ZSHS-TNM23	11	1	0	0	0
ZSHS-TNM23	56	0	1	1	1
ZSHS-TNM23	56	0	1	0	1
ZSHS-TNM23	12	1	1	0	0
ZSHS-TNM23	56	0	1	1	1
ZSHS-TNM23	55	0	0	0	1
ZSHS-TNM23	55	0	0	0	1
ZSHS-TNM23	46	1	0	0	1
ZSHS-TNM23	3	1	0	0	0
ZSHS-TNM23	5	1	0	0	1
ZSHS-TNM23	12	1	1	0	1
ZSHS-TNM23	7	1	1	0	1
ZSHS-TNM23	9	1	1	0	1
ZSHS-TNM23	28	1	1	0	1
ZSHS-TNM23	55	0	0	0	1
ZSHS-TNM23	10	1	1	1	1
ZSHS-TNM23	46	1	1	0	1
ZSHS-TNM23	5	1	1	0	1
ZSHS-TNM23	23	1	1	0	1
ZSHS-TNM23	54	0	0	0	1
ZSHS-TNM23	54	0	1	0	1
ZSHS-TNM23	54	0	0	0	1
ZSHS-TNM23	8	1	0	0	1
ZSHS-TNM23	54	0	0	0	1
ZSHS-TNM23	23	1	1	0	0
ZSHS-TNM23	52	0	1	1	1
ZSHS-TNM23	15	1	1	0	1
ZSHS-TNM23	12	1	0	0	1
ZSHS-TNM23	27	1	1	0	1
ZSHS-TNM23	5	1	1	0	0
ZSHS-TNM23	52	0	1	1	1
ZSHS-TNM23	7	1	1	0	1
ZSHS-TNM23	11	1	1	0	1
ZSHS-TNM23	37	1	0	1	0
ZSHS-TNM23	47	1	0	0	1
ZSHS-TNM23	51	0	1	1	0
ZSHS-TNM23	11	1	1	0	0
ZSHS-TNM23	51	0	1	0	1
ZSHS-TNM23	51	0	0	0	1
ZSHS-TNM23	50	0	1	1	1
ZSHS-TNM23	22	1	1	0	1
ZSHS-TNM23	11	1	1	0	1
ZSHS-TNM23	49	0	1	1	0
ZSHS-TNM23	51	0	1	0	1
ZSHS-TNM23	26	1	1	0	1
ZSHS-TNM23	56	1	1	0	1
ZSHS-TNM23	54	1	1	1	0
ZSHS-TNM23	60	0	0	0	1
ZSHS-TNM23	48	0	1	1	1
ZSHS-TNM23	48	0	1	1	1
ZSHS-TNM23	49	0	1	1	1
ZSHS-TNM23	32	1	1	0	1
ZSHS-TNM23	18	1	1	0	0
ZSHS-TNM23	13	1	1	0	1
ZSHS-TNM23	7	1	1	0	0
ZSHS-TNM23	65	0	1	0	1
ZSHS-TNM23	41	0	1	0	1
ZSHS-TNM23	68	0	1	1	1
ZSHS-TNM23	41	0	1	1	1
ZSHS-TNM23	51	1	1	0	1
ZSHS-TNM23	16	1	0	0	1
ZSHS-TNM23	7	1	0	0	0
ZSHS-TNM23	10	1	1	0	1
ZSHS-TNM23	14	1	1	0	0
ZSHS-TNM23	41	0	0	1	1
ZSHS-TNM23	12	1	1	0	1
ZSHS-TNM23	52	1	0	0	0
ZSHS-TNM23	10	1	1	0	0
ZSHS-TNM23	68	0	1	0	1
ZSHS-TNM23	2	1	0	0	1
ZSHS-TNM23	13	1	0	1	1
ZSHS-TNM23	26	1	1	0	1
ZSHS-TNM23	9	1	1	0	0
ZSHS-TNM23	39	0	1	0	1
ZSHS-TNM23	49	0	1	1	0
ZSHS-TNM23	6	1	1	0	1
ZSHS-TNM23	10	1	1	0	1
ZSHS-TNM23	30	1	0	0	1
ZSHS-TNM23	59	0	1	0	0
ZSHS-TNM23	14	1	0	0	1
ZSHS-TNM23	39	0	1	0	1
ZSHS-TNM23	57	0	1	1	1
ZSHS-TNM23	57	0	0	0	1
ZSHS-TNM23	56	0	1	0	1
ZSHS-TNM23	56	0	1	1	1
ZSHS-TNM23	56	0	1	0	1
ZSHS-TNM23	11	1	0	1	1
ZSHS-TNM23	56	0	1	1	1
ZSHS-TNM23	14	1	1	0	1
ZSHS-TNM23	56	0	1	1	0
ZSHS-TNM23	17	1	1	0	1
ZSHS-TNM23	21	1	1	0	1
ZSHS-TNM23	56	0	1	1	1
ZSHS-TNM23	56	0	1	0	1
ZSHS-TNM23	65	0	1	1	0
ZSHS-TNM23	23	1	1	0	0
ZSHS-TNM23	20	1	1	0	0
ZSHS-TNM23	55	0	1	0	1
ZSHS-TNM23	21	1	1	0	0
ZSHS-TNM23	55	0	1	1	0
ZSHS-TNM23	20	1	1	0	1
ZSHS-TNM23	67	0	1	1	1
ZSHS-TNM23	55	0	0	0	1
ZSHS-TNM23	8	1	0	0	1
ZSHS-TNM23	54	0	1	1	0
ZSHS-TNM23	55	0	1	1	1
ZSHS-TNM23	13	1	1	0	1
ZSHS-TNM23	79	0	1	0	0
ZSHS-TNM23	5	1	0	0	1
ZSHS-TNM23	22	1	1	0	1
ZSHS-TNM23	67	0	1	1	1
ZSHS-TNM23	10	1	1	0	0
ZSHS-TNM23	63	0	1	1	0
ZSHS-TNM23	3	0	0	0	1
ZSHS-TNM23	63	0	1	1	0
ZSHS-TNM23	31	1	1	0	1
ZSHS-TNM23	61	0	1	0	1
ZSHS-TNM23	6	1	0	0	1
ZSHS-TNM23	8	1	1	0	1
ZSHS-TNM23	62	0	1	1	1
ZSHS-TNM23	61	0	1	1	1
ZSHS-TNM23	61	0	1	1	1
ZSHS-TNM23	20	1	1	0	1
ZSHS-TNM23	61	0	0	1	1
ZSHS-TNM23	61	0	1	0	1
ZSHS-TNM23	63	0	1	1	1
ZSHS-TNM23	62	0	1	1	1
ZSHS-TNM23	12	1	1	1	1
ZSHS-TNM23	60	0	1	1	1
ZSHS-TNM23	15	1	1	0	1
ZSHS-TNM23	27	1	1	0	1
ZSHS-TNM23	13	1	0	0	1
ZSHS-TNM23	15	1	0	0	1
ZSHS-TNM23	8	1	0	0	0
ZSHS-TNM23	44	1	1	0	1
ZSHS-TNM23	6	1	1	0	1
ZSHS-TNM23	28	1	1	0	1
ZSHS-TNM23	61	0	1	0	1
ZSHS-TNM23	9	1	0	1	1
ZSHS-TNM23	7	1	1	0	1
ZSHS-TNM23	31	0	0	1	1
ZSHS-TNM23	31	1	1	0	1
ZSHS-TNM23	58	0	0	0	1
ZSHS-TNM23	8	1	0	0	0
ZSHS-TNM23	38	1	1	0	1
ZSHS-TNM23	58	0	1	1	1
ZSHS-TNM23	18	1	1	0	1
ZSHS-TNM23	39	1	0	1	0
ZSHS-TNM23	7	1	0	0	1
ZSHS-TNM23	12	1	1	0	0
ZSHS-TNM23	58	0	1	1	1
ZSHS-TNM23	13	1	0	0	1
ZSHS-TNM23	27	1	1	0	1
ZSHS-TNM23	21	1	1	0	1
ZSHS-TNM23	58	0	1	0	1
ZSHS-TNM23	16	1	0	0	1
ZSHS-TNM23	58	0	1	1	1
ZSHS-TNM23	27	1	1	0	1
ZSHS-TNM23	57	0	1	1	1
ZSHS-TNM23	55	1	1	0	1
ZSHS-TNM23	13	1	1	0	1
ZSHS-TNM23	57	0	1	0	1
ZSHS-TNM23	13	1	0	0	1
ZSHS-TNM23	2	1	1	0	1
ZSHS-TNM23	14	1	0	0	1
ZSHS-TNM23	57	0	1	1	1
ZSHS-TNM23	49	0	1	1	1
ZSHS-TNM23	49	0	1	1	1
ZSHS-TNM23	52	1	1	0	1
ZSHS-TNM23	48	0	1	1	0
ZSHS-TNM23	2	1	0	0	0
ZSHS-TNM23	4	1	0	0	1
ZSHS-TNM23	10	1	1	0	0
ZSHS-TNM23	5	1	0	0	0
ZSHS-TNM23	26	1	1	0	1
ZSHS-TNM23	42	0	1	1	1
ZSHS-TNM23	15	1	1	0	1
ZSHS-TNM23	10	1	0	1	1
ZSHS-TNM23	6	1	0	1	1
ZSHS-TNM23	14	1	1	0	1
ZSHS-TNM23	41	0	1	0	1
ZSHS-TNM23	34	1	1	0	0
ZSHS-TNM23	41	0	1	1	1
ZSHS-TNM23	41	0	1	1	1
ZSHS-TNM23	41	0	1	1	1
ZSHS-TNM23	25	1	1	0	1
ZSHS-TNM23	40	0	1	1	1
ZSHS-TNM23	17	1	1	0	0
ZSHS-TNM23	41	0	1	1	1
ZSHS-TNM23	68	0	1	1	1
ZSHS-TNM23	23	1	0	0	1
ZSHS-TNM23	69	0	1	0	1
ZSHS-TNM23	21	1	1	0	1
ZSHS-TNM23	24	1	1	0	1
ZSHS-TNM23	3	1	0	1	1
ZSHS-TNM23	15	1	1	0	1
ZSHS-TNM23	49	1	1	0	1
ZSHS-TNM23	21	1	1	0	0
ZSHS-TNM23	41	0	1	1	1
ZSHS-TNM23	10	1	1	0	0
ZSHS-TNM23	33	1	0	0	1
ZSHS-TNM23	41	0	1	1	1
ZSHS-TNM23	35	1	0	1	0
ZSHS-TNM23	11	1	0	0	0
ZSHS-TNM23	42	1	1	0	1
ZSHS-TNM23	42	0	1	1	0
ZSHS-TNM23	43	0	1	1	1

## Sheet: Fig. 4
Fig. 4a											Fig. 4b
TCGA classification											ACRG classification
CD8T	CD8T	CD8T	CD8T	CXCR5CD8Tsignatureaverage	CXCR5CD8Tsignatureaverage	CXCR5CD8Tsignatureaverage	CXCR5CD8Tsignatureaverage				CD8T	CD8T	CD8T	CD8T	CXCR5CD8Tsignatureaverage	CXCR5CD8Tsignatureaverage	CXCR5CD8Tsignatureaverage	CXCR5CD8Tsignatureaverage
STAD_MSI	STAD_EBV	STAD_GS	STAD_CIN	STAD_MSI	STAD_EBV	STAD_GS	STAD_CIN				MSI	MSS/EMT	MSS/TP53+	MSS/TP53-	MSI	MSS/EMT	MSS/TP53+	MSS/TP53-
2.40991	15.1039	8.52745	8.43833	2.04295	1.88951	2.4377	1.80223				5.08706	11.9312	1.84954	3.97221	1.73751	1.63397	1.62668	1.55403
7.08035	11.4685	12.8294	0	1.73572	2.20156	2.02928	1.69688				5.46463	5.77876	0.653971	3.04789	1.74675	1.62029	1.73761	1.61084
4.29586	22.5324	26.7093	0	1.85459	1.95202	2.24341	1.66554				0	2.00944	0	0	1.96403	1.62423	1.78494	1.57766
4.64473	21.1688	20.6111	20.0188	1.72816	2.26254	2.04565	2.42086				2.75922	0	0	2.14763	1.55549	1.74654	1.8135	1.61781
11.0972	22.935	1.84759	7.72216	1.9169	2.08774	1.66058	1.73718				0	0	3.84584	0	1.58205	1.75438	1.69854	1.47759
4.62959	16.7357	6.06864	9.83931	2.0123	1.97947	1.86136	1.99359				0	0	0.147425	0	1.64562	1.57468	1.55832	1.50409
6.64967	20.9464	8.58919	11.6022	2.00579	2.26696	1.8708	1.87633				4.64222	3.39555	1.70974	0	1.66965	1.70029	1.65915	1.56193
27.4741	7.87001	3.99467	6.69172	2.1439	2.28745	1.85485	2.0022				0	0	2.55315	0	1.62354	1.73243	1.66678	1.56215
23.2639	17.6268	7.28019	8.22605	2.46574	2.45234	2.46779	1.83093				2.79908	0	0	0	1.65875	1.55984	1.73149	1.56553
13.6755	23.2241	11.1944	0	1.72144	2.03083	1.63463	1.501				5.52237	5.5142	4.29431	0	1.67159	1.56848	1.79476	1.56933
4.12081	8.35943	14.1207	0	1.80016	2.01262	1.94998	1.30083				0	0.1	11.2002	0	1.68731	1.62547	1.81436	1.59399
2.92387	12.3128	4.07962	11.1254	1.40662	1.53669	1.58973	2.20399				3.38861	8.56469	3.67805	0	1.69173	1.65132	1.83387	1.61373
9.99387	33.6106	10.6619	4.39551	2.02202	2.1037	1.99466	1.5076				0	3.36793	0	0.733448	1.74305	1.66503	2.00033	1.65455
7.86489	30.5392	9.28639	6.72562	2.29765	2.40928	2.246	1.56701				5.50672	0	5.59459	1.73544	1.77417	1.66605	1.52436	1.69138
24.0061	10.1377	6.39504	13.2267	1.97389	2.03165	1.70206	1.86546				5.07503	0.609802	1.58508	3.76626	1.73765	1.67357	1.5358	1.76155
17.1262	7.62346	5.86228	5.94006	2.29836	2.20708	1.7864	1.73518				0	1.74371	0	0.158816	1.78543	1.69332	1.56737	1.51737
6.60851	7.58689	10.0358	4.01978	1.82194	1.51873	1.68163	1.55535				3.16763	0	0	1.20787	1.61264	1.6971	1.70618	1.5177
4.51432	11.8275	2.61863	11.3023	1.9549	1.77479	1.98944	2.19163				0	0	5.79177	0	1.5705	1.70673	1.71255	1.5919
2.91388	3.33539	6.60731	8.46704	1.82818	1.92632	1.7464	1.79876				0.639257	0	0	5.87795	1.61397	1.70687	1.65809	1.60463
4.97767	9.32581	6.24844	6.48468	1.67702	2.34928	1.83657	2.02003				0.609663	4.2813	0	0	1.70365	1.70938	1.71306	1.61893
0	14.7377	0	10.8313	1.86878	1.4736	1.68618	1.82512				1.49805	0	0	2.05296	1.52064	1.71167	1.61493	1.64376
20.3239	4.64947	9.72153	6.85738	1.88324	1.19864	1.99408	1.4461				0	4.213	0	1.29766	1.5813	1.71479	1.59641	1.65071
4.00571	1.30571	0	6.54643	1.65244	1.81986	1.96376	1.89641				0	9.05766	10.0923	0	1.62314	1.72142	1.60259	1.66172
12.3822	13.5986	11.2613	6.71019	2.30681	2.18814	2.60432	1.83576				0.896223	0	2.68546	0	1.62466	1.73834	1.68653	1.69328
3.54683	0.848009	0	6.27188	1.65023	1.68587	1.81534	1.53701				0.132204	0	0	0	1.65616	1.73948	1.86775	1.6954
0	13.0884	5.78856	0	1.9616	2.27468	1.92671	1.46874				2.00308	7.72622	0	3.68411	1.65645	1.774	1.51988	1.71501
1.05459	16.7965	11.839	4.3368	1.68027	1.5155	2.40324	1.30883				0.80401	8.34219	3.9269	0.753579	1.66664	1.51405	1.56286	1.75791
2.08913		2.92322	5.21509	1.45759		1.84733	2.12293				9.52232	4.46859	13.1354	0	1.67243	1.62959	1.56825	1.81582
1.01617		2.95681	11.2601	1.70213		1.98024	1.90892				0	0	0	8.88335	1.67419	1.68405	1.56843	1.52521
18.8072		0.345058	0	2.48078		1.74756	1.83869				5.62412	0	0	4.85987	1.67558	1.57291	1.57805	1.58873
17.2106		11.8477	13.6841	2.14065		2.27078	1.92744				4.77151	0	6.11265	3.03415	1.69555	1.6296	1.59002	1.62893
3.08881		8.94131	4.77545	1.24077		2.30569	1.86031				1.92301	6.10808	0	0	1.70026	1.7115	1.59587	1.44346
18.3816		0	24.6266	2.07623		2.04624	2.24266				2.15756	5.51962	0	7.12377	1.7152	1.74037	1.6055	1.57329
8.45304		3.66142	4.19422	1.8729		1.3874	1.40984				0	12.8002	5.18744	4.25927	1.72052	1.75631	1.62802	1.61262
6.45485		6.7201	0	2.30577		2.23586	1.18699				3.7107	0	0	3.79671	1.76044	1.76553	1.65858	1.65171
0		3.56013	0	1.86503		1.97977	1.75698				0.741083	11.592	0	1.40696	1.78234	1.77747	1.66436	1.78879
1.0892		12.413	0	2.02299		2.31795	1.76673				5.64347	9.00652	10.2069	2.79533	1.79484	1.95361	1.6721	1.60722
14.8439		8.08753	1.51237	1.53644		1.67668	1.20379				5.39461	5.72117	1.50462	0	1.80618	2.08439	1.67663	1.50684
0		3.54566	0.558875	1.87684		1.88065	1.18418				0	0	8.44645	0.781297	1.80644	1.52799	1.70484	1.52367
5.52384		13.2979	21.5373	1.92776		1.53082	1.77977				4.07178	9.78408	1.15913	7.17779	1.8186	1.75294	1.71553	1.58801
2.86206		25.777	0	1.16872		1.8192	0.923935				1.81818	2.10494	0	0	1.82222	2.0268	1.76553	1.62114
16.8229		4.40376	0.06	1.77295		1.92041	1.42082				5.8374	0	14.4384	0	1.69166	1.71852	1.81176	1.65981
4.91704		10.0191	10.8872	1.49928		2.27551	2.13039				0.982963	6.81501	2.03894	0	1.71872	2.03334	1.60184	1.67302
4.53864		4.88167	11.5832	1.50774		2.4381	1.29497				2.86465		3.55183	13.409	1.73437		1.72044	1.69065
2.972		6.65079	10.5736	1.41741		1.6372	1.60122				2.7346		0	0.845214	1.74921		1.58474	1.69166
24.8564		0	4.92976	2.13692		1.48705	1.62969				4.53007		1.55496	0	1.78644		1.62245	1.72583
7.86414			6.24993	1.82434			1.92182				5.00165		4.43342	0	1.80387		1.64685	1.74068
6.18637			0	2.20565			1.97092				0		3.76495	0	1.87526		1.65822	1.55771
6.2561			0	1.40951			1.6115				6.46339		2.77795	2.3592	1.89332		1.68545	1.5785
1.41625			11.2321	1.69938			1.57753				0.11866		0	1.01907	1.49435		1.68802	1.49084
22.0657			3.51886	2.32823			1.4787				0		0	0	1.78284		1.70201	1.50315
7.14509			6.51238	2.08371			1.64186				3.77916		0	0	1.7967		1.71266	1.52407
9.98585			27.7188	2.07097			2.41151				0		6.9925	0	1.91143		1.76714	1.54547
2.96911			15.0438	1.21525			1.74793				0		0	5.50455	1.93756		1.7967	1.57248
4.14995			2.37384	1.65185			1.89654				0		0.129228	0	1.82141		1.8034	1.57548
14.9827			3.2629	2.24861			1.23358				4.27948		1.28226	4.0259	1.82399		1.80385	1.57831
13.8929			7.15188	1.91635			1.72183				0.832507		0	1.47934	1.89689		1.96955	1.58086
15.1527			8.65807	1.81837			2.13373				0		4.41859	0	1.96078		1.55036	1.58295
1.86028			0	1.71048			1.20235				7.95309		0	1.55578	1.59674		1.59015	1.58708
3.9661			0	1.82104			1.59783				4.59872		0	4.50012	1.82244		1.65722	1.59952
8.70586			8.33307	1.69229			1.38903				0		0	0	1.71749		1.72658	1.6076
1.23549			6.39954	1.27743			1.65104						4.29096	6.59039			1.80867	1.61277
			3.83165				1.66645						0.731215	4.37673			1.63681	1.6226
			7.65131				1.6546						0	0.03			1.72712	1.62543
			6.51048				1.59169						1.86104	0.948414			1.76589	1.63971
			0				1.5273						0	0.603134			1.73996	1.64997
			0				1.50061						4.70221	3.33215			1.79625	1.6535
			0				1.80252						3.35563	0			1.96556	1.66804
			0				1.3682							0				1.66993
			0				0.950829							3.74417				1.69607
			2.80715				1.7712							5.94149				1.71292
			0				1.55694							0.950053				1.72464
			0				1.37674							0				1.78202
			0				1.53173							4.37003				1.484
			0				1.21982							7.58919				1.64422
			1.67676				1.90356							0				1.64985
			0.178766				2.07686							0				1.65302
			5.57175				1.90772							2.7835				1.65595
			0.248136				1.80275							4.13651				1.67399
			5.44785				2.00695							12.2947				1.70542
			10.5675				1.73405							1.31895				1.81318
			16.5055				2.17874							5.77074				1.82727
			3.03052				2.26458							0.752656				1.84868
			5.76148				2.04884							1.00685				1.91795
			3.67208				1.83086							0				1.63425
			3.51748				1.52976							4.39231				1.70769
			7.27056				1.64712							4.84432				1.59429
			0				1.33593							6.97741				1.65731
			2.67115				1.65402							8.87372				1.67732
			0				1.51289
			4.32778				1.87704
			1.22992				1.59998
			0				1.69093
			0				1.51784
			0				1.71988
			0				1.51222
			6.05544				1.7819
			0.755922				1.46519
			7.65052				2.37231
			4.75591				1.50305
			6.19707				1.55716
			6.46468				1.7907
			7.13438				1.79706
			8.14645				2.00549
			11.1749				1.57561
			0				1.16918
			6.62092				1.9866
			0				1.28656
			14.0212				2.12425
			1.4721				2.03112
			5.81006				2.07774
			10.4678				1.48133
			2.25446				1.70844
			5.6379				1.70381
			0.76516				1.4585
			6.63766				2.43145
			14.0254				1.77038
			6.10291				1.97108
			3.06593				1.41144
			0.221937				1.43516
			3.47705				1.45991
			2.657				1.21433
			0.910337				1.09095
			4.80052				1.32169
			0				1.40515
			10.0112				1.83673
			10.4311				1.83455
			0				1.57371
			2.34964				1.92883
			13.3416				1.53868
			11.6545				2.27282
			20.0366				1.82052
			2.12459				1.8619
			0				1.58296
			4.57527				1.82558
			0				1.14343
			0				1.49571
			0				1.93538
			21.6578				2.02506
			18.83				2.09264
			9.7069				2.29223
			3.35313				1.97754
			10.887				2.29576
			0				1.47104
			0				1.36356
			7.55733				1.945
			10.9899				1.95246
			7.69889				1.64733
			4.26865				1.02467
			3.13575				1.41581
			0				1.52027
			4.95558				1.6797
			1.95728				1.39973
			5.59198				1.56872
			0				1.69743
			7.23815				1.93451
			12.2357				1.76316
			0				1.56847
			6.07094				2.05419
			2.29347				1.27109
			0				1.47838
			7.52046				1.5066
			0				1.3628
			13.7537				1.85507
			3.73988				1.27862
			2.77581				1.23249
			8.21181				1.98012
			4.76574				1.20107
			0				1.51789
			3.84779				1.53484
			7.55803				1.3062
			1.30722				1.65013
			0				1.00941
			4.36121				1.34897
			5.99168				1.5489
			7.10936				1.91165
			1.20614				1.41256
			0				1.39041
			8.39482				2.14571
			0				1.48193
			4.28911				1.6526
			2.3973				2.06217
			13.3362				1.74914

## Sheet: Fig. 5
Fig. 5a			Fig. 5b			Fig. 5c			Fig. 5d			Fig. 5e														Fig. 5f			Fig. 5g			Fig. 5h			Fig. 5i			Fig. 5j
PD1CXCR5+	PD1CXCR5-		IL2CXCR5+	IL2CXCR5-		CD107aCXCR5+	CD107aCXCR5-		KI67CXCR5+	KI67CXCR5-			CXCR5+													CXCR5+	CXCR5-CD39+		CXCR5+	CXCR5-CD39+		CXCR5+	CXCR5-CD39+		CXCR5+	CXCR5-CD39+		CXCR5+	CXCR5-CD39+
95.661	33.3333		43.7611	20.241		23.0064	30.4606		37.4652	11.2531		CD103	87.6576	82.854	76.7442	76	81.4153	67.0465	71.9722	87.2775	81.2304	71.6933	52.9455	80.3182		PD1MFI	PD1MFI		IL2	IL2		CD107A	CD107A		KI67	KI67		EOMES	EOMES
83.1608	24.6479		41.311	21.2888		36.8904	29.9394		30.0926	23.0088		CD69	89.8841	73.1502	83.642	85.6948	70.7081	80.2539	77.1295	80.4712	96.9296	98.3067	75.8017	93.1057		3426	3285		12.3	8.18		23.8	68.5		16.1	6.94		67.7	73.7
95.4228	54.6479		18.1818	13.6364		93.0233	18.75		34.6578	7.13265		CCR7	9.388	30.5177	9.5064	14.3045	2.29397	24.0305	1.81903	1.38191	11.6068	4.90685	31.4503	4.45701		2293	4459		15.7	4.6		26.6	49.3		29	7.85		65.5	51
53.2725	2.22942		31.5871	11.6092		46.1095	14.2813		33.9408	8.07494		CD62L	8.14685	8.74828	5.00835	11.2646	7.84558	7.16763	3.78471	12.8017	3.1354	0.955691	2.37734	3.97631		1787	2071		32	6.33		28.9	52.6		31.3	25.2		67.4	48.4
57.078	6.16715		36.1635	2.26005		39.1097	2.8163		28.6877	7.3068		IL7R	68.5337	72.46	71.5236	89.1185	64.9416	63.8913	75.7908	56.8787	71.8861	70.8157	62.033	71.2089		1706	2327		29.2	6.51		21.4	53		28.8	16.6		57.7	32.7
63.3127	10.2084		43.3333	1.92566		55.3398	8.72065		10.7356	2.98922		TCF7	79.4828	76.3736	64.4893	97.9215	53.6276	65.875	48.4305	37.0171	37.602	65.8629	35.1882	55.2745		1593	2126		10.6	2.24		19.1	38.9		6.46	3.82		50.7	59.3
49.3776	7.55307		16.3498	10.6524		61.1577	15.8803		14.5527	5.59441		CD27	84.7687	73.5347	46.0913	48.7562	53.7853	59.7349	93.9444	58.3088	53.8827	46.9214	64.8511	67.3043		848	2569		14.8	0.39		19.6	70.3		43.2	6.98		60.9	95.9
59.3258	8.74843		30.0823	23.9569		90.1304	22.7324		16.7354	5.94637		EOMES	67.3397	35.2751	14.5455	43.8976	47.3881	12.0571	50	86.0794	2.80418	13.7421	32.8095	8.40517		1122	2500		45.9	25.2		26.6	67.9		39.8	18.3		77.7	81.6
100	57.7428		27.1293	7.9918		87.2762	33.3333		36.3603	22.0246		TBET	39.2308	88.0876	46.3724	41.0492	65.3829	33.8936	65.4206	90.4494	78.094	89.1129	83.5803	78.6355		1011	1280		49.3	17.5		44.8	48.7		50.4	10.9		68	81.8
67.2611	11.7137		24.1237	7.53691		80.4931	70.9977		20.5264	10.9974		BCL6	50.5122	73.8893	56.4972	42.0779	14.8398	20.5069	48.1081	2.44253	62.5563	88.0899	9.51973	47.7679		1196	1346		18.3	0.6		51.8	82.2		21.8	9.37		81.1	86
61.7431	80.2469		22.2189	17.1898		16.6154	6.89757		13.4126	7.8388		CXCL13	29.8519	18.9928	18.6047	15.4443	46.9154	10.4235	4.59986	14.8982	11.1186	13.9708	1.29522	6.87602		922	1581		52.3	6.34		46.9	54.8		61.4	23.1		56.5	71.6
79.4393	59.292		35.4545	29.5522		18.2039	3.85819		11.5276	14.1836			CXCR5-													2067	3921					62.3	80.3
98.2013	79.1449					40.7086	15.4118		20.7692	10.3213		CD103	11.339	11.4064	22.631	10.4056	37.5176	41.836	0.212314	7.70975	13.8881	42.1245	11.1235	64.5833		1175	4068					85.4	92.5
43.4109	22.8802					30.0982	8.34341		5.67376	1.74622		CD69	74.0304	14.0397	14.9408	10.8441	19.9554	54.2955	58.164	32.3596	43.7956	47.2067	5.39602	10.3828
68.1988	17.8261					35.5454	55.3596		0.315371	39.4834		CCR7	14.8455	16.7457	7.94791	10.988	33.0497	6.62335	28.164	18.2432	43.0657	30.7263	3.39997	1.14825					TNFA	TNFA								TBET	TBET
77.7238	9.55831		TNFACXCR5+	TNFACXCR5-		21.9653	31.3929		1.57195	19.1219		CD62L	1.53846	4.27184	6.03622	8.78487	7.50962	24.8441	43.194	23.0599	17.0743	7.20678	11.5155	7.88957					52.7	8.58								55.2	19.7
97.4742	71.4129		38.4966	12.0614		35.6125	38.7209		2.18579	4.65632		IL7R	7.09496	10.0665	22.1868	3.13882	0.957447	14.1084	25.4844	60.2094	13.0233	9.15882	14.1026	68.9526		TIM3	TIM3		43	7.34		GZMB	GZMB					52.6	6.48
43.1065	20.2899		32.9603	6.31929		33.534	29.2986		2.49433	3.3783		TCF7	6.65476	4.79859	26.1202	10.7166	0.287632	12.5	42.0103	28.4603	24.8764	58.9948	16.9591	10.8485		14	24		68.2	33.2		22.2	54.9					98.7	71.6
57.5087	12.2807		54.6419	7.16291		18.7773	38.9688		3.75303	8.21951		CD27	33.4109	29.8954	26.7628	33.7229	13.1579	14.5833	11.8441	5.34598	4.26844	14.4654	38.4615	32.9412		8.51	25.8		70.7	35.7		39	80.2					99.2	72.2
78.4615	20.8046		26.8788	0.32833		49.1026	11.8483		17.6015	29.8523		EOMES	55.9825	44.4133	33.0539	46.5094	61.3269	38.5667	90.4047	74.5882	67.6821	46.2011	45.95	57.3232		3.13	6.41		8.99	5.08		30.6	17.8					93.5	86.2
			46.379	7.50316								TBET	18.1518	53.9028	11.2043	8.49057	57.2716	11.4494	18.1818	59.0707	58.6085	36.8175	26.4423	51.3577		7.53	35.7		33.2	50.1		30.1	14.5					93.9	43.6
			41.7963	31.25								BCL6	5.96507	61.4795	15.1316	69.7646	34.981	24.8086	40	34.464	27.1726	83.8816	32.6923	69.9923		42	16.8		58.7	0.5		14.4	16					64.5	31.9
			24.408	19.403								CXCL13	44.3807	68.1525	22.9885	62.8567	43.7495	0.273535	34.1248	46.8846	32.5452	88.245	72.0414	78.1863		9.73	35.8		40.2	3.59		22.5	55.5					92.6	84.5
TIM3CXCR5+	TIM3CXCR5-		24.4565	16.3512		GZMBCXCR5+	GZMBCXCR5-																			25.4	43		24.3	8.51		25.2	57					76.5	41.3
49.187	8.90991		17.7455	15.697		12.4859	15.8068																			37.7	49.9		43	31		10.1	64.1					97.7	61.6
40.469	1.18623		11.2114	10.4426		31.7343	52.7484																			53.9	61.2		73.5	18.9		12.1	10.5
50	11.0629		29.7352	8.44794		46.7262	32.9046																			16.8	76.8		71.8	19.9		28.5	36.1
26.9321	6.31542		43.1306	7.76345		71.1864	87.0892																			10.27	87.5					50.7	98.5
62.4738	14.9803					4.82955	28.9941																			29.5	95.28					2.3	85.7					TCF7	TCF7
6.81004	9.95671					21.3567	21.3406																															15.9	5.52
18.835	12.4225					7.22433	19.637																						IFNG	IFNG								13.8	11.1
8.1477	12.9075		IFNGCXCR5+	IFNGCXCR5-		41.0151	74.2794																						67.6	31.9								19.4	5.52
44.2455	21.6749		55.3746	50		47.4866	48.5116																			LAG3	LAG3		61	24.6		PRF1	PRF1					13.9	1.66
5.45906	9.43683		72.1513	22.5097		22.2798	38.9595																			56.4	51.7		98.3	82.8		45.9	52.8					31.8	9.94
14.7609	8.63419		18.1618	0.330033																						12.3	51		62.9	25.5		37.3	22.9					48.9	3.31
1.62391	53.9026		24.2991	0.948661																						48.2	86.2		45.8	11.7		27.2	25					49.3	6.11
0.63762	30.6644		25.4296	19.1676																						65	98.1		50.9	7.9		12.5	85.2					43.3	5.88
23.2517	37.8505		29.4096	1.5544		PRF1CXCR5+	PRF1CXCR5-																			72.4	91.7		73.6	51.2		17.9	32.3					42.9	1.66
48.9684	13.1148		16.5997	2.68166		7.70791	2.16849																			82.7	84.2		67.6	53.7		10.1	12.9					31	6.23
			46.6369	41.4807		35.3407	0.92291																			34	48.1		89.1	57.1		5.7	16.9
			44.0356	5.30622		5.62249	5.88871																			81	87.7		57.6	21.2		35.8	45.3
			43.2691	0.666852		19.661	5.0293																			74.1	84.7					6	80.2
LAG3CXCR5+	LAG3CXCR5-		30.7536	0		11.7344	33.2039																			30.1	75.4					9.95	49.7					TOX	TOX
34.5714	0.74384		56.4715	18.3908		57.2491	50																															86.9	86.6
45.2012	11.7647		20.8987	9.72428		15.6535	23.8017																															77.9	71.9
46.1431	7.26763		32.3986	36.1133		13.1279	19.5578																															60.7	60.7
38.964	3.78978		33.6364	11.3962		1.33011	24.1898																			CTLA4	CTLA4											77.3	98.5
38.9031	6.83297		32.0062	39.1058		45.3933	9.96191																			60.4	38.8											78.3	81.1
57.1865	32.5409		34.6739	13.7344																						15.6	30.7											54.3	67.8
12.4255	2.55138		30.0559	6.94353																						19	36											71.5	50.8
32.1429	14.4449		30.3916	5.95828																						42.6	78.2											70.5	74.5
41.0256	19.8361		37.9302	32.6063																						52.9	60.3
19.1489	8.85811																									64.7	60
63.7145	9.91399																									18.8	34.4
4.88656	13.3094																									55.9	54.9
4.29222	34.749																									94.1	96
0.950872	11.3341																									48.4	78.8
6.22993	11.9668
																										TIGIT	TIGIT
CTLA4CXCR5+	CTLA4CXCR5-																									11.5	47.6
62.969	15.8249																									7.12	35.3
51.8764	7.43184																									8.74	28.9
48.8027	11.6228																									8.05	36.3
47.561	6.11838																									7.39	39
64.3617	10.3563																									15.9	54.2
31.6614	7.1953																									44.7	26.8
84.8214	8.54726																									28.1	34.2
32.5317	5.64706																									10.4	55.4
54.9721	9.62241																									25.1	40.2
32.1129	13.1968
91.0491	33.4719
21.7391	14.0217
54.3811	7.8271
65.2098	41.3551
76.1303	7.7789
TIGITCXCR5+	TIGITCXCR5-
9.59666	0.623617
24.6039	57.9596
57.4946	26.5661
15.9483	18.0741
44.086	11.2746
21.8942	2.99401
65.9091	7.16555
76.0201	10.0207
15	10.2703
6.72577	20.4995
12.7444	55.481
13.3261	24.2931
0.395883	8.13008
8.49673	18.6559
20.2847	21.8341

## Sheet: Supplementary Fig. 3
Supplementary Fig. 3a														Supplementary Fig. 3b											Supplementary Fig. 3c				Supplementary Fig. 3d
																									TCGA database				ACRG database (GEO)
cohort	histotype	grade	pT	pN	M	MSI	EBV	cutCXCR5CD8T	cutCD8T	OStime	OS			cohort	histotype	grade	pT	pN	M	cutCXCR5CD8Ttu	cutCD8Ttu	OStime	OS
ZSHS	1	2	2	0	0	0	0	0	1	62	0			FUSCC	1	1	1	0	0	0	0	23	1
ZSHS	1	2	1	0	0	0	0	0	1	28	1			FUSCC	1	2	3	0	1	0	1	46	0
ZSHS	1	2	2	3	0	1	0	0	1	11	1			FUSCC	1	3	3	0	0	1	1	24	0
ZSHS	1	2	2	0	0	1	0	0	1	75	0			FUSCC	1	2	2	0	0	1	1	37	0
ZSHS	1	2	1	0	0	0	1	1	1	75	0			FUSCC	1	3	4	3	0	0	1	9	1
ZSHS	1	2	1	2	0	0	1	0	1	75	0			FUSCC	1	2	3	0	0	0	1	36	0
ZSHS	1	2	1	0	0	1	0	1	1	75	0			FUSCC	1	2	2	0	0	0	0	36	0
ZSHS	1	2	3	2	0	0	0	0	0	75	0			FUSCC	1	2	2	0	0	0	1	13	1
ZSHS	1	2	2	1	0	0	0	0	1	32	1			FUSCC	1	2	2	0	0	0	1	37	0
ZSHS	1	2	2	0	0	0	0	0	1	75	0			FUSCC	1	3	4	0	0	0	0	32	0
ZSHS	1	2	2	2	0	0	0	0	0	75	0			FUSCC	1	3	4	0	0	0	0	30	0
ZSHS	1	2	3	0	0	0	0	0	1	75	0			FUSCC	1	2	4	0	0	0	0	48	0
ZSHS	1	2	2	0	1	0	1	1	1	21	1			FUSCC	1	2	4	0	0	0	0	37	0
ZSHS	1	2	3	0	0	1	0	0	1	75	0			FUSCC	1	3	3	2	0	0	1	36	0
ZSHS	1	2	2	3	0	1	0	0	1	14	1			FUSCC	1	3	4	1	0	0	1	27	0
ZSHS	1	2	1	0	0	1	0	0	1	74	0			FUSCC	1	2	4	2	0	0	1	16	1
ZSHS	1	2	2	3	0	0	0	0	1	8	1			FUSCC	1	3	4	1	0	1	1	39	0
ZSHS	1	2	4	0	0	1	0	0	1	75	0			FUSCC	1	2	4	1	0	0	1	25	0
ZSHS	1	2	3	3	0	0	0	0	1	6	1			FUSCC	1	2	4	2	0	1	1	27	0
ZSHS	1	2	1	1	0	1	0	1	1	62	0			FUSCC	1	3	4	1	0	1	1	22	0
ZSHS	1	2	4	2	0	0	0	0	1	69	0			FUSCC	1	3	4	1	0	0	1	35	0
ZSHS	1	2	2	0	0	0	0	1	0	69	0			FUSCC	1	3	4	1	0	1	1	23	0
ZSHS	1	2	1	0	0	0	0	0	1	68	0			FUSCC	1	3	4	2	0	1	1	38	0
ZSHS	1	2	3	2	0	0	0	0	1	39	1			FUSCC	1	3	4	2	0	0	0	34	0
ZSHS	1	2	1	2	0	1	0	0	1	64	0			FUSCC	1	3	4	3	0	1	1	14	0
ZSHS	1	2	4	3	0	0	0	1	1	64	0			FUSCC	1	2	4	3	0	1	0	12	0
ZSHS	1	2	3	0	0	0	0	0	1	63	0			FUSCC	1	2	4	3	0	0	1	34	0
ZSHS	1	2	3	3	0	0	0	0	1	32	1			FUSCC	1	2	4	3	0	0	1	21	1
ZSHS	1	2	3	0	0	1	0	0	1	52	1			FUSCC	1	2	4	3	0	0	0	10	1
ZSHS	1	2	3	2	0	0	0	0	1	22	1			FUSCC	1	3	4	3	0	0	1	39	0
ZSHS	1	2	1	0	0	1	0	0	1	61	0			FUSCC	1	3	4	3	0	0	1	18	0
ZSHS	1	2	1	0	0	0	0	0	1	60	0			FUSCC	1	2	1	0	0	0	1	1	0
ZSHS	1	2	2	1	0	0	1	0	1	58	0			FUSCC	2	3	2	3	0	0	1	9	1
ZSHS	1	2	3	2	0	0	0	0	1	58	0			FUSCC	3	3	4	3	0	1	0	39	0
ZSHS	1	2	3	2	1	0	0	0	0	11	1			FUSCC	3	3	4	3	0	1	1	18	1
ZSHS	1	2	2	2	0	0	0	1	1	58	0			FUSCC	3	3	4	3	0	1	1	10	0
ZSHS	1	2	3	0	0	0	0	0	1	16	1			FUSCC	1	2	1	0	0	0	0	34	1
ZSHS	1	2	1	0	0	1	0	0	1	56	0			FUSCC	1	3	3	0	0	0	1	41	0
ZSHS	1	2	4	0	0	1	0	0	1	56	0			FUSCC	1	2	2	1	0	0	1	42	0
ZSHS	1	2	2	0	0	0	0	0	0	2	1			FUSCC	1	3	4	0	0	1	1	14	0
ZSHS	1	2	4	3	0	0	0	0	0	3	1			FUSCC	1	3	1	2	0	0	1	19	1
ZSHS	1	2	1	0	0	0	0	0	1	55	0			FUSCC	1	2	3	0	0	0	0	37	0
ZSHS	1	2	3	0	0	0	0	0	1	55	0			FUSCC	1	3	3	0	0	0	1	30	0
ZSHS	1	2	3	0	0	0	0	0	1	54	0			FUSCC	1	2	3	1	0	0	0	41	0
ZSHS	1	2	4	2	0	0	0	0	1	27	1			FUSCC	1	3	4	0	0	0	1	15	0
ZSHS	1	2	4	2	0	0	0	0	1	7	1			FUSCC	1	3	1	2	0	0	0	39	0
ZSHS	1	2	4	2	0	1	0	0	1	47	1			FUSCC	1	3	2	1	0	0	1	38	0
ZSHS	1	2	4	1	0	0	0	0	1	11	1			FUSCC	1	3	3	1	0	0	1	36	0
ZSHS	1	2	3	0	0	0	1	0	1	41	0			FUSCC	1	3	4	0	0	0	0	13	0
ZSHS	1	2	2	2	0	0	0	1	1	68	0			FUSCC	1	3	4	0	0	0	1	32	0
ZSHS	1	2	2	3	0	1	0	0	1	51	1			FUSCC	1	3	4	0	0	0	0	24	0
ZSHS	1	2	1	0	0	0	0	0	1	41	0			FUSCC	1	2	3	0	0	0	1	13	0
ZSHS	1	2	2	3	0	0	0	1	1	41	0			FUSCC	1	3	3	0	0	0	0	16	0
ZSHS	1	2	4	3	0	0	0	0	1	26	1			FUSCC	1	2	4	0	0	0	1	30	0
ZSHS	1	2	1	0	0	0	0	0	1	15	1			FUSCC	1	2	3	0	0	0	0	30	0
ZSHS	1	2	4	1	0	0	0	0	1	10	1			FUSCC	1	3	4	0	0	0	0	38	0
ZSHS	1	2	4	0	0	0	0	0	1	56	0			FUSCC	1	3	4	0	0	0	0	38	0
ZSHS	1	2	2	0	0	0	0	0	1	34	1			FUSCC	1	3	4	0	0	1	0	7	0
ZSHS	1	2	4	3	0	0	0	0	0	21	1			FUSCC	1	3	4	0	0	1	0	19	0
ZSHS	1	2	1	0	0	0	0	0	1	3	1			FUSCC	1	3	4	0	0	1	1	1	0
ZSHS	1	2	4	2	0	1	0	0	1	8	1			FUSCC	1	2	4	0	0	0	0	49	0
ZSHS	1	2	2	2	0	0	0	1	0	54	0			FUSCC	1	3	4	0	0	0	0	25	0
ZSHS	1	2	4	1	0	0	0	1	1	55	0			FUSCC	1	2	4	0	0	0	0	48	0
ZSHS	1	2	2	0	0	0	0	1	1	79	0			FUSCC	1	1	4	0	0	0	1	2	0
ZSHS	1	2	4	3	0	0	0	1	1	67	0			FUSCC	1	3	4	1	0	0	0	47	1
ZSHS	1	2	2	0	0	0	0	0	1	67	0			FUSCC	1	2	4	0	0	0	0	13	0
ZSHS	1	2	3	3	0	0	0	0	0	10	1			FUSCC	1	2	4	0	0	1	0	22	0
ZSHS	1	2	2	2	0	0	0	0	1	3	0			FUSCC	1	3	4	1	0	0	1	34	0
ZSHS	1	2	2	0	0	0	0	0	1	9	1			FUSCC	1	2	3	2	0	1	1	25	0
ZSHS	1	2	1	0	0	1	0	1	1	72	0			FUSCC	1	3	4	0	0	0	1	2	0
ZSHS	1	2	3	0	0	0	1	1	1	61	0			FUSCC	1	3	3	1	0	1	0	38	0
ZSHS	1	2	1	0	0	0	0	1	1	61	0			FUSCC	1	2	4	0	0	1	1	14	0
ZSHS	1	2	1	0	0	1	0	0	1	60	0			FUSCC	1	3	1	3	0	1	1	38	0
ZSHS	1	2	3	2	1	0	0	0	1	3	1			FUSCC	1	2	4	0	0	0	1	28	0
ZSHS	1	2	4	3	0	0	0	0	1	44	1			FUSCC	1	2	4	0	0	1	1	36	0
ZSHS	1	2	3	2	0	0	0	1	1	9	1			FUSCC	1	3	4	0	0	0	1	35	0
ZSHS	1	2	3	0	0	0	0	1	1	31	0			FUSCC	1	3	4	0	0	0	0	37	0
ZSHS	1	2	3	2	0	0	0	0	1	31	1			FUSCC	1	3	4	1	0	0	0	37	0
ZSHS	1	2	3	0	0	0	0	0	1	38	1			FUSCC	1	2	2	2	0	0	1	37	0
ZSHS	1	2	3	0	0	0	0	1	1	58	0			FUSCC	1	2	4	0	1	0	0	36	0
ZSHS	1	2	1	0	0	0	0	0	1	57	0			FUSCC	1	2	4	1	0	0	0	41	0
ZSHS	1	2	2	3	0	0	0	0	1	57	0			FUSCC	1	3	4	2	0	0	0	11	1
ZSHS	1	2	4	0	0	0	0	0	1	14	1			FUSCC	1	2	4	0	0	0	1	36	0
ZSHS	1	2	2	0	0	0	1	1	1	56	0			FUSCC	1	3	4	0	0	0	1	35	0
ZSHS	1	2	4	0	0	0	0	1	1	49	0			FUSCC	1	3	4	0	0	0	0	35	0
ZSHS	1	2	1	0	0	0	0	0	0	43	0			FUSCC	1	3	4	0	0	1	1	34	0
ZSHS	1	2	4	2	0	0	1	0	1	15	1			FUSCC	1	2	4	1	0	0	1	34	0
ZSHS	1	2	1	0	0	0	0	0	0	20	1			FUSCC	1	3	4	0	0	1	1	34	1
ZSHS	1	2	3	0	0	0	0	0	1	25	1			FUSCC	1	3	4	0	0	1	1	2	0
ZSHS	1	2	2	2	0	0	0	0	1	23	1			FUSCC	1	3	4	0	0	1	1	33	0
ZSHS	1	2	4	1	0	0	1	0	1	69	0			FUSCC	1	3	4	0	0	1	1	35	0
ZSHS	1	2	4	2	0	0	0	0	1	24	1			FUSCC	1	3	4	0	0	0	1	24	0
ZSHS	1	2	2	2	0	0	0	1	1	43	0			FUSCC	1	3	4	0	0	0	1	32	0
ZSHS	2	3	4	0	0	0	0	0	1	67	0			FUSCC	1	3	4	1	0	1	1	26	1
ZSHS	1	3	1	0	0	0	0	0	1	75	0			FUSCC	1	3	4	0	0	1	1	31	0
ZSHS	1	3	4	0	0	0	0	1	1	75	0			FUSCC	1	3	3	2	0	0	1	28	1
ZSHS	1	3	4	0	0	0	0	0	1	75	0			FUSCC	1	2	3	2	0	0	1	16	0
ZSHS	1	3	2	3	0	0	0	0	1	23	1			FUSCC	1	3	4	0	0	0	1	1	0
ZSHS	1	3	4	0	0	0	1	0	1	74	0			FUSCC	1	3	4	2	0	0	1	1	0
ZSHS	1	3	3	0	0	1	0	1	1	74	0			FUSCC	1	3	4	0	0	0	1	30	0
ZSHS	1	3	1	0	0	0	0	0	1	72	0			FUSCC	1	3	4	3	0	0	1	13	1
ZSHS	1	3	4	1	0	0	0	0	1	72	0			FUSCC	1	2	4	1	0	0	1	51	0
ZSHS	1	3	4	2	0	0	1	0	1	69	0			FUSCC	1	3	4	1	0	0	0	36	1
ZSHS	1	3	4	1	0	1	0	1	1	72	0			FUSCC	1	2	4	1	0	0	1	46	0
ZSHS	1	3	4	0	0	0	0	0	1	33	1			FUSCC	1	3	4	1	0	1	1	10	0
ZSHS	1	3	3	1	0	0	0	0	1	22	1			FUSCC	1	3	4	2	0	1	1	19	0
ZSHS	1	3	2	0	0	1	0	1	0	68	0			FUSCC	1	3	4	1	0	0	1	9	1
ZSHS	1	3	4	3	0	1	0	0	1	66	0			FUSCC	1	3	4	1	0	0	1	45	0
ZSHS	1	3	2	0	0	0	0	0	1	69	0			FUSCC	1	2	4	1	0	0	0	27	0
ZSHS	1	3	4	1	0	0	0	0	1	13	1			FUSCC	1	2	4	1	0	0	1	37	0
ZSHS	1	3	4	2	0	0	0	1	1	69	0			FUSCC	1	3	4	1	0	1	1	41	0
ZSHS	1	3	4	0	0	0	0	0	1	5	0			FUSCC	1	3	4	1	0	0	1	36	0
ZSHS	1	3	3	3	0	0	0	1	0	72	0			FUSCC	1	3	4	1	0	1	1	11	0
ZSHS	1	3	4	3	0	1	0	0	1	62	0			FUSCC	1	3	3	3	0	0	1	40	0
ZSHS	1	3	2	0	0	0	0	1	1	62	0			FUSCC	1	3	4	2	1	0	1	13	0
ZSHS	1	3	4	0	0	0	1	0	1	63	0			FUSCC	1	3	4	1	0	1	1	21	0
ZSHS	1	3	4	2	0	0	0	1	1	42	1			FUSCC	1	2	3	2	0	0	1	27	1
ZSHS	1	3	4	2	0	0	0	0	1	49	1			FUSCC	1	3	3	3	0	0	1	44	0
ZSHS	1	3	4	1	0	0	0	0	1	58	0			FUSCC	1	2	4	1	0	0	1	27	0
ZSHS	1	3	4	3	0	0	0	0	1	13	1			FUSCC	1	2	4	1	0	0	1	20	1
ZSHS	1	3	4	2	0	0	0	0	1	58	0			FUSCC	1	3	4	3	0	0	1	12	0
ZSHS	1	3	4	3	1	0	0	0	0	13	1			FUSCC	1	3	4	2	0	0	1	21	0
ZSHS	1	3	4	2	0	0	0	0	1	58	0			FUSCC	1	3	4	1	0	0	1	11	0
ZSHS	1	3	4	3	0	0	0	1	1	57	0			FUSCC	1	3	4	2	0	0	1	41	0
ZSHS	1	3	4	0	0	0	0	0	0	12	1			FUSCC	1	2	4	2	0	1	0	31	0
ZSHS	1	3	4	0	0	0	1	0	1	55	0			FUSCC	1	2	4	1	0	0	1	35	0
ZSHS	1	3	4	2	0	0	0	0	1	46	1			FUSCC	1	2	4	2	0	0	1	1	0
ZSHS	1	3	2	3	0	0	0	0	1	7	1			FUSCC	1	3	4	1	0	0	1	19	1
ZSHS	1	3	4	3	0	0	0	1	1	10	1			FUSCC	1	3	4	2	0	1	1	35	0
ZSHS	1	3	2	0	0	0	0	0	1	18	1			FUSCC	1	3	4	1	0	0	1	35	0
ZSHS	1	3	3	0	0	0	0	0	1	54	0			FUSCC	1	2	4	2	1	0	1	12	0
ZSHS	1	3	1	0	0	0	0	1	1	52	0			FUSCC	1	3	4	1	0	0	0	34	0
ZSHS	1	3	2	0	0	0	0	0	1	52	0			FUSCC	1	3	4	2	0	0	1	1	0
ZSHS	1	3	4	1	0	0	0	1	1	52	0			FUSCC	1	2	4	2	0	1	1	35	0
ZSHS	1	3	4	1	0	1	0	1	0	51	0			FUSCC	1	2	4	1	0	1	1	10	1
ZSHS	1	3	4	3	0	0	0	0	1	26	1			FUSCC	1	2	4	1	0	0	1	8	0
ZSHS	1	3	4	0	1	0	0	0	1	19	1			FUSCC	1	3	4	2	0	1	1	21	1
ZSHS	1	3	4	3	0	0	0	0	1	32	1			FUSCC	1	3	4	1	0	0	1	26	1
ZSHS	1	3	1	0	0	0	0	0	1	41	0			FUSCC	1	3	4	1	0	1	1	29	0
ZSHS	1	3	1	1	0	0	0	0	1	69	0			FUSCC	1	3	4	1	0	0	1	34	0
ZSHS	1	3	4	0	0	0	0	1	1	41	0			FUSCC	1	3	4	1	0	1	1	32	0
ZSHS	1	3	4	3	0	0	0	0	0	7	1			FUSCC	1	3	4	1	0	1	1	32	0
ZSHS	1	3	4	3	0	0	0	0	0	14	1			FUSCC	1	2	4	1	0	1	1	20	0
ZSHS	1	3	2	0	0	0	0	1	1	40	0			FUSCC	1	3	4	2	0	1	1	19	0
ZSHS	1	3	4	1	0	0	1	0	0	52	1			FUSCC	1	3	4	2	0	0	0	32	0
ZSHS	1	3	2	3	0	0	0	1	0	49	0			FUSCC	1	3	4	2	0	1	1	22	0
ZSHS	1	3	4	3	0	1	0	0	1	30	1			FUSCC	1	3	4	1	0	1	1	31	0
ZSHS	1	3	1	0	0	0	0	0	1	23	0			FUSCC	1	3	4	2	0	1	1	18	0
ZSHS	1	3	4	0	0	0	0	1	1	11	1			FUSCC	1	2	4	1	1	0	1	31	0
ZSHS	1	3	4	3	0	1	0	0	1	21	1			FUSCC	1	3	4	1	0	0	1	30	0
ZSHS	1	3	4	3	0	0	0	1	1	56	0			FUSCC	1	3	4	2	0	0	1	34	0
ZSHS	1	3	4	1	0	0	0	0	1	20	1			FUSCC	1	3	4	1	0	0	1	19	1
ZSHS	1	3	4	3	0	0	0	0	1	13	1			FUSCC	1	3	4	1	0	1	0	17	0
ZSHS	1	3	2	0	0	0	0	0	1	67	0			FUSCC	1	2	4	2	0	1	1	23	0
ZSHS	1	3	3	1	0	0	0	1	0	63	0			FUSCC	1	3	4	2	0	1	0	11	0
ZSHS	1	3	3	1	0	0	0	1	1	62	0			FUSCC	1	3	4	2	0	1	1	14	0
ZSHS	1	3	4	0	0	0	0	0	1	13	1			FUSCC	1	3	4	2	0	0	0	49	0
ZSHS	1	3	4	1	0	0	1	0	1	61	0			FUSCC	1	2	4	2	0	0	1	18	1
ZSHS	1	3	3	2	0	1	0	1	1	58	0			FUSCC	1	3	4	2	0	1	1	20	1
ZSHS	1	3	3	3	0	0	0	0	1	18	1			FUSCC	1	3	3	3	0	0	1	37	0
ZSHS	1	3	3	2	0	0	1	0	0	12	1			FUSCC	1	2	4	2	0	1	1	38	0
ZSHS	1	3	1	0	0	0	0	0	1	19	0			FUSCC	1	3	4	2	0	0	1	27	0
ZSHS	1	3	4	3	0	0	0	0	1	2	1			FUSCC	1	3	4	2	0	0	0	36	0
ZSHS	1	3	3	1	0	0	0	1	0	48	0			FUSCC	1	3	4	2	0	1	0	36	0
ZSHS	1	3	4	3	0	0	0	0	1	41	0			FUSCC	1	3	4	2	0	0	0	7	1
ZSHS	1	3	1	0	0	0	0	0	0	30	1			FUSCC	1	3	4	2	0	1	1	24	0
ZSHS	1	3	2	0	0	0	0	0	1	41	0			FUSCC	1	3	4	3	0	0	1	35	0
ZSHS	1	3	4	2	0	0	0	1	1	41	0			FUSCC	1	3	4	2	0	1	1	33	0
ZSHS	1	3	3	3	0	0	0	1	1	3	1			FUSCC	1	3	4	2	0	0	0	16	1
ZSHS	1	3	1	0	0	0	0	0	1	75	0			FUSCC	1	3	4	2	0	0	0	25	1
ZSHS	1	3	4	3	0	1	0	1	1	65	0			FUSCC	1	2	4	2	0	0	1	12	1
ZSHS	1	3	4	3	0	0	0	0	0	11	1			FUSCC	1	3	4	3	0	1	1	12	0
ZSHS	1	3	4	2	0	1	0	0	1	13	1			FUSCC	1	3	4	3	0	0	1	6	1
ZSHS	1	3	2	3	0	0	0	0	0	9	1			FUSCC	1	3	4	2	1	0	0	33	0
ZSHS	1	3	3	2	0	0	0	0	0	59	0			FUSCC	1	3	3	3	0	1	1	2	0
ZSHS	1	3	4	3	0	0	0	0	1	16	1			FUSCC	1	2	4	2	0	0	0	21	0
ZSHS	1	3	4	1	0	0	0	0	1	15	1			FUSCC	1	3	4	2	1	0	0	8	1
ZSHS	1	3	4	3	0	0	0	1	1	68	1			FUSCC	1	2	4	2	0	1	1	31	0
ZSHS	1	3	3	0	0	1	0	1	1	22	1			FUSCC	1	3	4	3	0	0	0	8	1
ZSHS	1	3	4	0	0	0	0	1	1	76	0			FUSCC	1	3	4	2	0	1	1	37	0
ZSHS	1	3	3	1	0	0	1	0	1	38	1			FUSCC	1	3	4	2	0	1	1	32	0
ZSHS	1	3	3	1	0	0	0	0	1	75	0			FUSCC	1	3	3	3	0	0	1	31	1
ZSHS	1	3	3	0	0	0	1	0	1	75	0			FUSCC	1	2	4	3	0	0	0	30	0
ZSHS	1	3	4	3	0	0	0	0	1	75	0			FUSCC	1	2	1	3	0	1	1	7	0
ZSHS	1	3	4	2	0	0	0	0	1	4	1			FUSCC	1	3	4	3	0	0	0	20	0
ZSHS	1	3	1	1	0	0	1	0	1	75	0			FUSCC	1	3	4	3	0	1	1	27	0
ZSHS	1	3	2	0	0	1	0	1	1	75	0			FUSCC	1	3	4	3	0	0	1	50	0
ZSHS	1	3	4	3	0	0	0	0	1	3	1			FUSCC	1	3	4	3	0	0	0	42	0
ZSHS	1	3	3	1	0	0	0	0	1	26	1			FUSCC	1	3	4	3	0	1	1	27	0
ZSHS	1	3	4	1	0	0	0	0	1	8	1			FUSCC	1	3	3	0	0	1	1	37	0
ZSHS	1	3	3	2	0	0	0	0	1	75	0			FUSCC	1	3	4	2	0	1	1	10	0
ZSHS	1	3	4	3	0	0	0	0	1	75	0			FUSCC	1	3	4	3	0	0	0	10	0
ZSHS	1	3	3	3	0	0	0	0	1	3	1			FUSCC	1	3	4	3	0	0	0	12	0
ZSHS	1	3	4	0	0	0	0	0	1	75	0			FUSCC	1	3	4	3	0	1	0	6	1
ZSHS	1	3	3	0	0	1	0	0	1	74	0			FUSCC	1	3	4	3	0	0	1	13	1
ZSHS	1	3	4	2	0	0	0	0	1	45	1			FUSCC	1	2	4	3	0	0	1	24	0
ZSHS	1	3	2	0	0	0	0	0	1	74	0			FUSCC	1	3	4	3	0	1	1	22	0
ZSHS	1	3	4	3	0	0	0	0	1	13	1			FUSCC	1	3	4	3	0	0	1	17	1
ZSHS	1	3	2	0	0	1	0	0	1	74	0			FUSCC	1	3	4	3	0	0	0	17	1
ZSHS	1	3	4	3	0	0	0	1	1	6	1			FUSCC	1	2	4	3	0	0	1	48	0
ZSHS	1	3	4	3	0	1	0	0	1	11	1			FUSCC	1	3	4	3	0	0	0	15	1
ZSHS	1	3	4	3	0	0	0	0	1	74	0			FUSCC	1	2	4	3	0	0	1	24	0
ZSHS	1	3	4	3	0	0	0	1	1	7	1			FUSCC	1	3	4	3	0	0	1	36	0
ZSHS	1	3	2	0	0	0	0	0	1	73	0			FUSCC	1	3	4	3	0	0	1	2	1
ZSHS	1	3	4	0	0	0	0	0	1	72	0			FUSCC	1	2	4	3	0	1	1	43	0
ZSHS	1	3	1	0	0	1	0	1	1	3	1			FUSCC	1	3	4	3	0	1	1	21	0
ZSHS	1	3	3	3	0	0	1	0	1	65	1			FUSCC	1	3	4	3	0	1	1	29	0
ZSHS	1	3	3	2	0	0	0	0	1	72	0			FUSCC	1	2	4	3	0	0	1	3	1
ZSHS	1	3	2	3	0	0	0	0	0	70	0			FUSCC	1	3	4	3	0	1	1	32	0
ZSHS	1	3	4	2	0	0	0	0	1	19	1			FUSCC	1	2	4	3	0	0	1	21	1
ZSHS	1	3	4	3	0	0	0	0	1	20	1			FUSCC	1	3	4	3	0	0	1	22	0
ZSHS	1	3	4	3	0	0	0	0	1	5	1			FUSCC	1	3	4	3	0	0	1	40	0
ZSHS	1	3	4	3	0	0	0	0	1	36	1			FUSCC	1	3	4	3	0	0	0	37	0
ZSHS	1	3	4	2	0	1	0	0	1	11	1			FUSCC	1	3	4	3	0	1	1	4	0
ZSHS	1	3	4	1	0	0	0	0	1	37	1			FUSCC	1	3	4	3	0	0	1	10	0
ZSHS	1	3	4	0	0	0	0	0	1	20	1			FUSCC	1	3	4	3	0	0	1	16	1
ZSHS	1	3	2	2	0	1	0	1	1	72	0			FUSCC	1	2	4	3	0	1	1	18	0
ZSHS	1	3	4	3	0	0	0	1	1	56	0			FUSCC	1	3	4	2	0	0	1	10	1
ZSHS	1	3	4	0	0	0	0	0	1	74	0			FUSCC	1	3	4	3	0	0	1	1	0
ZSHS	1	3	4	3	0	1	0	0	1	7	1			FUSCC	1	3	4	3	0	1	1	37	0
ZSHS	1	3	4	1	0	0	0	0	1	8	1			FUSCC	1	3	4	3	0	1	1	19	0
ZSHS	1	3	4	3	0	0	0	0	1	8	1			FUSCC	1	3	4	3	0	0	1	10	1
ZSHS	1	3	3	1	0	0	0	0	0	2	1			FUSCC	1	3	4	3	0	0	1	31	0
ZSHS	1	3	4	3	0	0	0	0	0	26	1			FUSCC	1	3	4	3	0	0	1	19	1
ZSHS	1	3	4	2	0	1	0	0	1	61	0			FUSCC	1	2	4	3	0	0	1	36	0
ZSHS	1	3	4	3	0	0	0	0	1	36	1			FUSCC	1	3	4	3	0	0	1	42	0
ZSHS	1	3	4	3	0	0	0	0	1	13	1			FUSCC	1	3	4	3	0	0	1	3	0
ZSHS	1	3	4	2	0	0	0	0	1	23	1			FUSCC	1	3	4	3	0	0	1	18	1
ZSHS	1	3	4	0	0	0	0	1	0	4	1			FUSCC	1	3	4	3	0	0	1	36	0
ZSHS	1	3	4	3	0	0	0	0	1	7	1			FUSCC	1	3	4	3	0	0	1	32	0
ZSHS	1	3	4	3	0	0	0	0	0	40	1			FUSCC	1	3	4	3	0	0	1	14	0
ZSHS	1	3	4	3	0	0	0	0	1	22	1			FUSCC	1	2	4	3	0	0	1	26	0
ZSHS	1	3	4	1	0	0	0	0	1	45	1			FUSCC	1	3	4	3	0	0	1	35	1
ZSHS	1	3	1	0	0	1	0	1	1	58	0			FUSCC	1	3	4	3	0	0	1	35	0
ZSHS	1	3	4	3	0	1	0	0	1	38	1			FUSCC	1	3	4	3	1	0	0	9	1
ZSHS	1	3	4	3	0	0	0	0	1	56	1			FUSCC	1	3	4	3	0	0	1	6	1
ZSHS	1	3	4	2	0	1	0	0	1	71	0			FUSCC	1	3	4	3	0	1	1	13	0
ZSHS	1	3	2	1	0	0	0	1	1	21	1			FUSCC	1	3	4	3	0	0	1	9	1
ZSHS	1	3	4	3	0	0	0	0	1	16	1			FUSCC	1	2	4	3	0	1	1	15	0
ZSHS	1	3	4	1	0	0	0	0	1	27	1			FUSCC	1	2	4	3	0	0	1	35	0
ZSHS	1	3	4	3	0	0	0	0	1	27	1			FUSCC	1	3	4	3	0	0	1	7	1
ZSHS	1	3	4	0	0	1	0	0	0	57	0			FUSCC	1	2	4	3	0	0	1	15	1
ZSHS	1	3	4	3	0	0	0	1	1	13	1			FUSCC	1	3	4	3	0	0	1	25	0
ZSHS	1	3	3	2	0	0	0	0	1	13	1			FUSCC	1	3	4	3	0	0	1	10	1
ZSHS	1	3	4	3	0	0	0	0	1	56	0			FUSCC	1	3	4	3	0	0	1	28	0
ZSHS	1	3	1	2	0	0	0	0	1	55	0			FUSCC	1	3	4	3	0	0	1	32	0
ZSHS	1	3	4	0	0	0	0	0	1	5	1			FUSCC	1	2	4	3	1	0	1	32	0
ZSHS	1	3	4	3	0	1	0	0	1	12	1			FUSCC	1	3	4	3	0	0	1	1	0
ZSHS	1	3	3	0	0	0	0	0	1	9	1			FUSCC	1	3	4	3	0	1	1	8	0
ZSHS	1	3	4	3	0	1	0	0	1	46	1			FUSCC	1	3	4	1	0	0	1	29	1
ZSHS	1	3	4	3	0	0	0	0	1	5	1			FUSCC	1	3	4	3	1	0	1	13	1
ZSHS	1	3	4	3	0	1	0	0	1	23	1			FUSCC	1	3	4	3	0	0	1	29	0
ZSHS	1	3	4	0	0	1	0	0	1	54	0			FUSCC	1	2	4	3	0	1	1	14	0
ZSHS	1	3	2	2	0	0	1	0	1	54	0			FUSCC	1	3	4	3	0	1	1	10	1
ZSHS	1	3	2	0	0	0	0	1	1	52	0			FUSCC	1	2	4	3	0	1	1	12	0
ZSHS	1	3	4	0	0	0	0	0	1	8	1			FUSCC	1	3	4	3	0	0	1	5	1
ZSHS	1	3	2	0	0	1	0	0	1	52	0			FUSCC	1	3	4	3	0	1	1	30	0
ZSHS	1	3	2	1	0	0	0	1	1	52	0			FUSCC	1	3	4	3	0	1	1	23	0
ZSHS	1	3	3	0	0	0	1	0	1	12	1			FUSCC	1	3	4	3	0	0	1	65	0
ZSHS	1	3	4	2	1	0	0	0	1	32	1			FUSCC	4	3	3	1	0	0	1	43	0
ZSHS	1	3	4	3	0	0	0	0	0	5	1			FUSCC	2	2	1	0	0	0	1	34	0
ZSHS	1	3	1	0	0	0	0	1	1	52	0			FUSCC	2	3	4	0	0	0	1	36	0
ZSHS	1	3	4	3	0	0	0	0	1	11	1			FUSCC	2	2	4	0	0	1	1	44	0
ZSHS	1	3	4	2	0	0	0	0	0	11	1			FUSCC	2	3	4	0	0	1	0	11	0
ZSHS	1	3	4	0	0	0	0	0	1	51	0			FUSCC	2	3	4	3	0	1	1	12	0
ZSHS	1	3	1	0	0	1	0	0	1	50	0			FUSCC	2	3	4	3	0	0	1	34	1
ZSHS	1	3	4	0	0	0	0	1	1	50	0			FUSCC	2	3	4	3	0	0	1	19	0
ZSHS	1	3	4	3	0	0	0	0	1	22	1			FUSCC	3	3	4	0	0	0	1	49	0
ZSHS	1	3	4	2	0	0	0	0	1	51	0			FUSCC	3	3	4	0	0	0	1	49	1
ZSHS	1	3	2	0	0	1	0	1	0	67	0			FUSCC	3	3	4	1	0	1	1	20	1
ZSHS	1	3	2	2	0	0	0	0	1	56	1			FUSCC	3	3	2	3	0	1	0	34	0
ZSHS	1	3	1	1	0	0	0	0	1	49	0			FUSCC	3	3	4	1	0	0	1	39	1
ZSHS	1	3	1	0	0	0	1	1	1	49	0			FUSCC	3	3	4	2	0	0	1	42	0
ZSHS	1	3	4	3	0	0	0	1	0	54	1			FUSCC	3	3	4	2	0	0	1	1	1
ZSHS	1	3	4	0	0	0	0	0	1	60	0			FUSCC	3	3	4	3	0	0	1	51	0
ZSHS	1	3	4	3	0	0	0	1	1	48	0			FUSCC	3	3	4	3	0	0	0	7	1
ZSHS	1	3	3	1	0	0	0	1	1	48	0			FUSCC	4	3	4	1	0	0	1	46	0
ZSHS	1	3	4	2	0	0	0	1	1	49	0			FUSCC	2	3	4	0	0	0	1	33	0
ZSHS	1	3	4	3	0	0	0	0	0	18	1			FUSCC	2	3	4	1	0	0	1	11	0
ZSHS	1	3	4	3	0	0	0	0	0	7	1			FUSCC	2	3	3	1	0	1	1	44	0
ZSHS	1	3	3	3	0	1	0	0	1	65	0			FUSCC	2	2	4	1	0	0	1	21	1
ZSHS	1	3	4	3	0	0	0	0	1	16	1			FUSCC	2	3	4	1	0	1	1	24	0
ZSHS	1	3	3	3	0	0	0	0	1	10	1			FUSCC	2	2	4	1	0	0	1	19	0
ZSHS	1	3	3	0	0	1	0	0	1	12	1			FUSCC	2	3	4	2	0	0	1	12	0
ZSHS	1	3	4	3	0	0	0	0	0	10	1			FUSCC	2	3	4	3	0	0	1	35	0
ZSHS	1	3	4	3	0	1	0	0	1	68	0			FUSCC	2	3	4	3	0	0	1	27	1
ZSHS	1	3	4	2	0	0	0	0	1	2	1			FUSCC	2	3	4	3	0	1	0	13	0
ZSHS	1	3	3	3	0	0	0	1	1	13	1			FUSCC	2	3	4	3	1	0	1	23	1
ZSHS	1	3	1	0	0	0	0	0	0	39	0			FUSCC	2	3	4	3	0	0	1	35	0
ZSHS	1	3	3	3	0	0	0	0	1	39	0			FUSCC	2	3	4	3	0	1	1	37	0
ZSHS	1	3	4	3	0	0	0	0	1	14	1			FUSCC	2	3	4	3	0	1	1	5	0
ZSHS	1	3	2	0	0	0	0	0	1	20	1			FUSCC	2	3	4	3	0	1	1	25	0
ZSHS	1	3	4	0	0	1	0	1	1	57	0			FUSCC	2	3	4	3	0	1	1	1	0
ZSHS	1	3	4	0	0	0	0	0	1	57	0			FUSCC	3	3	3	2	0	0	0	49	0
ZSHS	1	3	3	3	0	0	0	0	1	56	0			FUSCC	3	3	2	3	0	0	1	34	0
ZSHS	1	3	2	1	0	0	0	1	1	56	0			FUSCC	3	3	4	3	1	1	1	6	0
ZSHS	1	3	4	3	0	0	0	0	1	14	1			FUSCC	3	3	4	3	0	1	1	15	0
ZSHS	1	3	4	0	0	0	1	0	1	17	1			FUSCC	3	3	4	0	0	0	1	38	0
ZSHS	1	3	4	2	0	0	1	0	1	56	0			FUSCC	3	3	4	2	0	1	1	12	0
ZSHS	1	3	3	2	0	0	0	0	1	55	0			FUSCC	3	3	4	1	0	1	1	48	0
ZSHS	1	3	2	1	0	0	0	1	0	55	0			FUSCC	3	3	4	1	0	1	1	29	0
ZSHS	1	3	3	2	0	1	0	1	1	67	0			FUSCC	3	3	4	3	0	1	1	8	0
ZSHS	1	3	3	0	0	0	0	0	1	55	0			FUSCC	3	3	4	2	0	1	1	12	0
ZSHS	1	3	4	2	0	1	0	0	0	79	0			FUSCC	3	3	4	3	0	0	1	8	1
ZSHS	1	3	4	3	0	0	0	0	1	5	1			FUSCC	3	3	3	3	0	0	0	25	0
ZSHS	1	3	4	2	1	0	0	0	0	11	1			FUSCC	3	3	4	3	1	0	0	44	0
ZSHS	1	3	3	3	1	0	1	0	1	56	0			FUSCC	3	3	4	3	0	1	1	15	1
ZSHS	1	3	4	3	0	0	0	0	1	22	1			FUSCC	3	3	4	3	0	0	1	42	0
ZSHS	1	3	3	1	0	0	0	1	0	63	0			FUSCC	3	3	4	3	0	0	1	6	1
ZSHS	1	3	3	2	0	0	0	0	1	31	1			FUSCC	3	3	4	3	1	0	1	11	0
ZSHS	1	3	2	0	0	0	1	1	1	62	0			FUSCC	3	3	4	3	0	0	1	11	1
ZSHS	1	3	4	2	0	0	0	0	1	6	1			FUSCC	3	3	4	3	0	0	1	10	1
ZSHS	1	3	4	0	0	0	1	1	1	62	0			FUSCC	4	3	4	1	0	0	0	36	0
ZSHS	1	3	4	3	0	1	0	1	1	61	0			FUSCC	4	2	3	0	0	1	1	32	0
ZSHS	1	3	3	3	0	0	0	0	1	20	1			FUSCC	4	3	4	3	0	1	1	29	0
ZSHS	1	3	4	0	0	0	0	1	1	61	0			FUSCC	4	3	4	0	0	0	0	17	1
ZSHS	1	3	2	2	0	0	0	0	1	61	0			FUSCC	4	3	4	0	0	0	1	36	0
ZSHS	1	3	2	2	0	1	0	1	1	63	0			FUSCC	4	3	4	1	0	1	1	41	0
ZSHS	1	3	3	3	0	0	0	1	1	12	1			FUSCC	4	2	4	0	0	0	0	40	0
ZSHS	1	3	4	2	0	0	1	1	1	60	0			FUSCC	3	3	1	0	0	0	1	30	0
ZSHS	1	3	4	3	0	0	0	0	1	15	1			FUSCC	3	3	4	3	0	0	0	30	0
ZSHS	1	3	3	1	0	0	0	0	1	27	1			FUSCC	3	3	4	3	0	0	1	17	1
ZSHS	1	3	4	3	0	0	0	0	1	15	1			FUSCC	3	3	4	0	0	1	0	5	0
ZSHS	1	3	4	2	0	0	0	0	1	6	1			FUSCC	1	3	4	3	0	1	1	11	0
ZSHS	1	3	2	0	0	1	0	0	1	63	0
ZSHS	1	3	4	2	0	0	0	0	1	28	1
ZSHS	1	3	4	0	0	1	0	0	1	7	1
ZSHS	1	3	3	3	0	0	0	0	0	8	1
ZSHS	1	3	1	0	0	1	0	0	1	58	0
ZSHS	1	3	2	2	0	1	0	1	0	39	1
ZSHS	1	3	4	3	0	1	0	0	1	13	1
ZSHS	1	3	4	3	0	0	0	0	1	27	1
ZSHS	1	3	3	3	0	0	0	0	1	21	1
ZSHS	1	3	1	0	0	0	0	1	0	58	0
ZSHS	1	3	4	3	0	0	0	0	1	58	0
ZSHS	1	3	4	3	0	0	0	1	1	58	0
ZSHS	1	3	4	3	0	0	0	0	1	27	1
ZSHS	1	3	4	1	0	0	1	1	1	57	0
ZSHS	1	3	4	1	0	0	0	0	1	13	1
ZSHS	1	3	4	3	0	0	1	0	1	13	1
ZSHS	1	3	4	3	0	0	1	1	1	57	0
ZSHS	1	3	4	2	0	0	1	1	1	49	0
ZSHS	1	3	1	0	0	0	0	0	1	49	1
ZSHS	1	3	4	3	0	0	0	0	1	52	1
ZSHS	1	3	4	3	0	0	0	0	0	2	1
ZSHS	1	3	4	3	0	0	0	0	0	5	1
ZSHS	1	3	1	0	0	1	0	0	0	65	0
ZSHS	1	3	4	3	0	0	0	0	1	26	1
ZSHS	1	3	4	2	0	1	0	1	1	42	0
ZSHS	1	3	4	3	0	0	0	1	1	10	1
ZSHS	1	3	1	3	0	0	0	1	1	6	1
ZSHS	1	3	4	3	0	0	0	0	1	14	1
ZSHS	1	3	1	1	0	0	0	1	1	68	0
ZSHS	1	3	3	0	0	0	0	1	1	41	0
ZSHS	1	3	4	3	1	0	0	0	1	15	1
ZSHS	1	3	4	1	0	1	0	1	1	41	0
ZSHS	1	3	4	3	0	0	0	1	1	40	0
ZSHS	1	3	4	2	0	0	1	1	1	68	0
ZSHS	1	3	4	2	0	0	0	0	1	21	1
ZSHS	1	3	4	3	0	0	0	0	1	49	1
ZSHS	1	3	1	0	0	0	0	0	1	41	0
ZSHS	1	3	4	3	0	0	1	1	1	41	0
ZSHS	1	3	4	3	0	0	0	0	1	33	1
ZSHS	1	3	4	2	0	1	0	1	0	35	1
ZSHS	1	3	3	3	0	0	0	0	0	11	1
ZSHS	1	3	3	3	0	0	0	0	1	42	1
ZSHS	1	3	4	0	0	0	1	1	0	42	0
ZSHS	4	3	4	3	0	0	0	0	0	21	1
ZSHS	3	3	3	2	0	0	0	0	1	14	1
ZSHS	3	3	4	3	0	0	0	1	0	18	1
ZSHS	3	3	4	3	0	0	1	0	1	42	1
ZSHS	3	3	1	0	0	0	0	0	1	61	0
ZSHS	3	3	2	0	0	0	0	1	1	61	0
ZSHS	3	3	3	0	0	1	0	0	1	27	1
ZSHS	3	3	4	2	0	0	0	1	1	58	0
ZSHS	3	3	1	0	0	0	0	1	1	58	0
ZSHS	3	3	1	0	0	0	0	0	1	55	0
ZSHS	3	3	3	1	0	0	0	0	0	23	1
ZSHS	3	3	3	2	0	1	0	0	1	15	1
ZSHS	3	3	2	0	0	0	0	1	1	40	0
ZSHS	3	3	1	1	0	1	0	0	1	67	0
ZSHS	3	3	3	1	0	0	0	0	1	61	0
ZSHS	3	3	3	3	0	0	0	0	0	17	1
ZSHS	3	3	4	3	0	1	0	1	0	65	0
ZSHS	3	3	4	3	0	0	0	0	1	4	1
ZSHS	3	3	1	0	0	0	0	0	1	69	0
ZSHS	2	3	4	0	0	0	0	1	1	56	0
ZSHS	2	3	1	0	0	0	0	0	1	53	0
ZSHS	2	3	3	0	0	1	0	1	0	56	0
ZSHS	2	3	4	3	0	1	0	0	0	23	1
ZSHS	2	3	4	0	0	0	0	0	1	7	1
ZSHS	2	3	3	3	0	0	0	0	0	10	1
ZSHS	3	3	1	0	0	0	0	0	1	10	1
ZSHS	3	3	1	1	0	0	0	0	1	57	0
ZSHS	3	3	4	0	0	0	0	0	1	36	1
ZSHS	2	3	3	3	0	0	0	1	1	6	1
ZSHS	3	3	1	0	0	0	1	0	1	70	0
ZSHS	3	3	2	2	0	0	0	0	1	61	0
ZSHS	2	3	4	3	0	0	0	1	0	49	0
ZSHS	3	3	3	2	0	0	0	0	0	8	1
ZSHS	1	3	4	3	0	0	0	0	1	39	0
ZSHS	1	1	1	0	0	1	0	0	1	74	0
ZSHS	1	1	1	0	0	0	0	0	1	69	0
ZSHS	1	1	1	0	0	0	0	0	0	67	0
ZSHS	1	1	1	0	0	1	0	0	1	63	0
ZSHS	1	1	1	0	0	0	0	1	1	6	1
ZSHS	1	1	1	0	0	0	0	1	0	37	1
ZSHS	1	1	1	0	0	1	0	1	0	53	0
ZSHS	1	1	1	0	0	0	1	0	1	52	0
ZSHS	1	1	1	0	0	0	0	0	1	27	0
ZSHS	1	1	1	0	0	1	0	1	1	53	0
ZSHS	1	1	1	0	0	0	0	0	1	39	0
ZSHS	1	1	1	1	0	0	0	1	1	57	0
ZSHS	1	1	1	0	0	0	0	0	1	11	1
ZSHS	1	1	1	0	0	0	0	0	1	48	0
ZSHS	4	3	4	3	0	0	0	0	1	58	0
ZSHS	4	3	2	2	0	0	0	1	1	41	0
ZSHS	4	3	4	0	0	1	0	1	1	56	0
ZSHS	4	3	4	1	0	1	0	1	1	56	0
ZSHS	3	3	4	2	0	0	0	0	1	34	1
ZSHS	3	3	4	2	0	1	0	0	1	6	1
ZSHS	3	3	1	0	0	1	0	0	1	75	0
ZSHS	3	3	1	0	0	0	0	0	1	73	0
ZSHS	3	3	4	2	0	0	0	0	0	50	1
ZSHS	3	3	1	0	0	1	0	0	1	61	0
ZSHS	3	3	1	0	0	0	0	1	1	22	1
ZSHS	3	3	4	1	0	0	0	0	1	28	1
ZSHS	3	3	1	0	0	0	0	0	1	55	0
ZSHS	3	3	1	0	0	1	0	0	1	49	0
ZSHS	3	3	1	0	0	1	0	1	0	69	0
ZSHS	3	3	3	3	0	0	0	0	1	8	1
ZSHS	3	3	1	0	0	0	0	0	1	71	0
ZSHS	3	3	3	3	0	0	1	0	0	10	1
ZSHS	3	3	3	0	0	0	0	1	1	41	0
ZSHS	2	3	3	3	0	1	0	0	1	31	1
ZSHS	2	3	4	2	0	0	0	0	1	18	1
ZSHS	2	3	4	3	0	0	0	0	1	25	1
ZSHS	2	3	3	0	0	1	0	1	1	74	0
ZSHS	2	3	4	0	0	0	0	0	1	74	0
ZSHS	2	3	4	2	0	0	0	0	1	70	0
ZSHS	2	3	3	1	0	1	0	0	1	65	0
ZSHS	2	3	4	3	0	1	0	0	1	63	0
ZSHS	2	3	4	3	0	1	0	0	1	25	1
ZSHS	2	3	4	3	0	0	0	1	1	16	1
ZSHS	2	3	4	2	0	0	0	1	0	37	1
ZSHS	2	3	3	2	0	0	0	0	1	51	0
ZSHS	2	3	4	2	0	1	0	0	1	6	1
ZSHS	2	3	4	0	0	0	0	0	0	20	1
ZSHS	2	3	4	3	0	0	0	0	1	55	1
ZSHS	2	3	3	2	0	0	0	0	0	34	1
ZSHS	3	3	4	3	0	0	0	0	1	2	1
ZSHS	3	3	3	3	0	0	0	0	1	53	1
ZSHS	3	3	4	2	0	0	0	0	1	60	0
ZSHS	3	3	4	0	0	0	0	1	1	68	0
ZSHS	3	3	2	2	0	0	1	1	1	63	0
ZSHS	3	3	2	0	0	0	1	0	1	69	0
ZSHS	1	2	1	0	0	0	0	0	1	67	0

## Sheet: Supplementary Fig. 4
Supplementary Fig. 4
Cohort	histotype	grade	pT	pN	M	CXCR5+MSI	CXCR5+EBV	OStime	OS			CXCR5+MSI
ACRG	1	3	3	2	0	0	0	106	0			0	CXCR5=0	MSI=0
ACRG	3	3	3	1	0	0	0	105	0			1	CXCR5=1	MSI=0
ACRG	1	3	2	1	0	0	0	101	0			2	CXCR5=0	MSI=1
ACRG	1	2	2	1	0	0	0	99	0			3	CXCR5=0	MSI=1
ACRG	1	2	2	2	0	0	0	98	0
ACRG	1	2	2	1	0	0	0	98	0
ACRG	3	3	2	1	0	0	0	97	0
ACRG	1	1	2	1	0	0	0	94	0			CXCR5+EBV
ACRG	1	2	2	1	0	0	0	94	0			0	CXCR5=0	EBV=0
ACRG	1	2	2	3	0	0	0	93	0			1	CXCR5=1	EBV=0
ACRG	3	3	3	2	0	0	0	93	0			2	CXCR5=0	EBV=1
ACRG	1	1	2	1	0	0	0	92	0			3	CXCR5=1	EBV=1
ACRG	1	2	4	1	0	0	0	91	0
ACRG	1	2	2	3	0	0	0	90	0
ACRG	1	2	2	1	0	0	0	90	0
ACRG	1	2	2	1	0	0	0	89	0
ACRG	1	3	2	1	0	0	0	88	0
ACRG	1	3	2	1	0	0	0	88	0
ACRG	1	2	2	1	0	0	0	88	0
ACRG	3	3	3	0	0	0	0	87	0
ACRG	1	3	2	2	0	0	0	87	0
ACRG	1	3	3	3	0	0	0	87	0
ACRG	1	2	2	2	0	0	0	86	0
ACRG	1	2	2	2	0	0	0	86	0
ACRG	1	3	3	1	0	0	0	85	0
ACRG	1	2	2	2	0	0	0	85	0
ACRG	1	2	3	1	0	0	0	85	0
ACRG	1	3	4	1	0	0	0	84	0
ACRG	1	2	2	2	0	0	0	84	0
ACRG	1	2	4	2	0	0	0	84	0
ACRG	3	3	3	1	0	0	0	84	0
ACRG	1	3	2	1	0	0	0	82	0
ACRG	1	2	2	3	0	0	0	82	0
ACRG	1	1	2	0	0	0	0	81	0
ACRG	1	3	2	1	0	0	0	81	0
ACRG	1	3	2	1	0	0	0	81	0
ACRG	1	2	2	0	0	0	0	80	0
ACRG	1	3	3	3	0	0	0	80	0
ACRG	1	2	3	1	0	0	0	80	0
ACRG	1	1	2	1	0	0	0	79	0
ACRG	1	3	2	1	0	0	0	77	0
ACRG	2	3	3	1	0	0	0	77	0
ACRG	1	2	2	1	0	0	0	71	0
ACRG	3	3	3	1	0	0	0	70	1
ACRG	1	1	2	0	0	0	0	70	0
ACRG	1	3	2	1	0	0	0	70	0
ACRG	1	2	2	1	0	0	0	69	0
ACRG	1	2	3	1	0	0	0	69	0
ACRG	2	3	3	2	0	0	0	69	0
ACRG	1	3	3	2	0	0	0	69	0
ACRG	1	2	2	2	0	0	0	69	0
ACRG	1	2	2	3	0	0	0	68	0
ACRG	1	2	2	0	0	0	0	67	0
ACRG	1	3	2	2	0	0	0	65	1
ACRG	1	2	2	0	0	0	0	65	0
ACRG	1	2	2	1	0	0	0	64	0
ACRG	1	3	2	1	0	0	0	63	0
ACRG	1	2	2	0	0	0	0	62	0
ACRG	1	2	3	3	0	0	0	61	0
ACRG	1	3	2	2	0	0	2	61	0
ACRG	3	3	3	2	0	0	0	60	1
ACRG	1	3	3	1	0	0	0	60	0
ACRG	1	3	3	2	0	0	0	60	0
ACRG	2	3	2	0	0	0	0	60	0
ACRG	1	2	2	0	0	0	0	59	0
ACRG	1	2	2	0	0	0	0	59	0
ACRG	1	2	2	0	0	0	0	59	0
ACRG	1	2	3	1	0	0	0	58	1
ACRG	1	2	2	1	0	0	0	58	0
ACRG	1	1	2	1	0	0	0	57	1
ACRG	3	3	2	1	0	0	0	55	0
ACRG	1	2	2	1	0	0	0	53	0
ACRG	1	3	2	3	0	0	0	52	1
ACRG	1	3	2	1	0	0	0	49	1
ACRG	1	3	2	2	0	0	0	48	1
ACRG	1	3	2	1	0	0	0	46	1
ACRG	3	3	3	0	1	0	0	45	1
ACRG	1	1	3	1	0	0	0	44	1
ACRG	1	3	3	2	1	0	0	43	1
ACRG	1	3	2	1	0	0	2	42	1
ACRG	1	2	2	1	0	0	0	38	1
ACRG	3	3	4	2	0	0	0	36	1
ACRG	1	2	2	0	0	0	0	36	1
ACRG	3	3	3	3	0	0	0	36	1
ACRG	3	3	2	1	0	0	0	35	1
ACRG	1	2	2	2	0	0	0	34	1
ACRG	1	3	2	1	1	0	0	31	1
ACRG	1	2	3	1	0	0	0	31	1
ACRG	1	1	2	1	0	0	0	31	1
ACRG	3	3	4	3	0	0	0	31	1
ACRG	3	3	3	1	0	0	0	31	1
ACRG	1	2	3	1	0	0	0	28	1
ACRG	1	3	3	3	1	0	0	28	1
ACRG	1	2	2	0	0	0	0	27	1
ACRG	1	3	3	3	0	0	0	27	1
ACRG	1	3	2	1	0	0	0	26	1
ACRG	1	3	4	2	1	0	0	26	1
ACRG	1	3	2	1	0	0	0	26	1
ACRG	3	3	2	2	0	0	0	26	1
ACRG	1	2	4	3	0	0	0	25	1
ACRG	4	2	4	1	0	0	0	25	1
ACRG	1	2	2	2	0	0	0	24	1
ACRG	1	2	3	1	0	0	0	24	1
ACRG	1	2	2	1	0	0	0	24	1
ACRG	4	3	2	1	0	0	0	23	1
ACRG	1	2	3	2	0	0	0	23	1
ACRG	1	2	2	2	0	0	0	22	1
ACRG	3	3	3	3	0	0	0	21	1
ACRG	1	2	2	2	0	0	0	21	1
ACRG	1	2	3	3	0	0	0	20	1
ACRG	3	3	3	2	0	0	0	20	1
ACRG	1	3	3	3	0	0	0	20	1
ACRG	1	3	2	2	0	0	0	20	1
ACRG	1	3	2	2	0	0	0	18	1
ACRG	3	3	2	1	0	0	0	18	1
ACRG	3	3	4	3	0	0	0	18	1
ACRG	1	3	3	1	0	0	0	18	1
ACRG	1	3	3	2	0	0	0	18	1
ACRG	3	3	2	0	0	0	0	17	1
ACRG	1	2	2	3	0	0	0	17	1
ACRG	1	3	2	1	0	0	0	16	1
ACRG	1	3	2	3	0	0	0	16	1
ACRG	1	3	4	0	0	0	0	16	1
ACRG	1	2	2	2	0	0	0	15	1
ACRG	1	3	2	2	0	0	0	15	1
ACRG	1	2	3	2	0	0	0	14	1
ACRG	3	3	3	3	0	0	0	14	1
ACRG	1	2	3	2	0	0	0	14	1
ACRG	1	3	2	2	0	0	0	14	1
ACRG	1	3	4	2	1	0	0	13	1
ACRG	1	2	3	2	0	0	0	13	1
ACRG	1	2	2	2	0	0	0	13	1
ACRG	1	2	3	3	0	0	0	13	1
ACRG	3	3	3	1	0	0	0	13	1
ACRG	1	3	3	1	0	0	0	13	1
ACRG	1	3	2	1	0	0	0	13	1
ACRG	3	3	2	3	1	0	0	12	1
ACRG	3	3	3	2	0	0	0	12	1
ACRG	1	3	3	3	0	0	0	11	1
ACRG	3	3	3	3	0	0	0	11	1
ACRG	1	3	4	3	1	0	0	11	1
ACRG	1	3	3	1	1	0	0	10	1
ACRG	1	3	3	3	0	0	0	10	1
ACRG	1	2	4	1	0	0	0	10	1
ACRG	4	3	3	3	0	0	0	10	1
ACRG	1	3	3	2	1	0	0	10	1
ACRG	3	3	3	1	1	0	0	10	1
ACRG	1	3	2	2	0	0	0	9	1
ACRG	1	2	3	0	0	0	0	9	1
ACRG	3	3	3	2	1	0	0	9	1
ACRG	1	2	2	3	1	0	0	9	1
ACRG	3	3	2	3	1	0	0	8	1
ACRG	1	2	2	1	0	0	0	8	1
ACRG	3	3	3	3	0	0	0	8	1
ACRG	3	3	3	3	0	0	0	8	1
ACRG	1	3	2	1	1	0	0	7	1
ACRG	4	3	3	3	0	0	0	6	1
ACRG	1	3	2	1	0	0	0	6	1
ACRG	1	3	3	3	0	0	0	6	1
ACRG	1	3	3	2	1	0	0	6	1
ACRG	1	3	2	2	0	0	0	6	1
ACRG	1	3	4	3	1	0	2	6	1
ACRG	3	3	3	3	0	0	0	4	1
ACRG	2	2	2	3	0	0	0	4	1
ACRG	1	3	3	2	1	0	0	4	1
ACRG	1	2	2	3	0	0	0	3	1
ACRG	1	3	3	1	0	0	0	3	1
TCGA	1	3	2	0	0	0	0	116	0
TCGA	1	2	2	0	0	0	0	72	1
TCGA	1	2	2	0	0	0	0	67	0
TCGA	1	2	3	1	0	0	2	61	0
TCGA	2	2	3	1	0	0	0	57	1
TCGA	1	2	3	1	0	0	0	56	0
TCGA	1	3	3	3	0	0	0	49	0
TCGA	3	3	3	1	0	0	0	46	1
TCGA	1	2	3	2	0	0	0	43	0
TCGA	1	2	3	2	0	0	0	43	0
TCGA	1	2	3	0	0	0	0	40	0
TCGA	2	1	3	3	0	0	0	39	0
TCGA	1	2	4	3	0	0	0	39	0
TCGA	1	2	3	1	1	0	0	37	0
TCGA	1	3	3	1	0	0	0	36	0
TCGA	1	2	3	0	0	0	0	34	0
TCGA	2	3	4	1	0	0	0	33	0
TCGA	2	3	4	0	0	0	0	33	0
TCGA	1	2	3	2	0	0	0	33	0
TCGA	1	2	3	2	0	0	0	33	0
TCGA	1	2	1	0	0	0	0	30	0
TCGA	1	3	4	2	0	0	0	29	1
TCGA	2	3	4	1	0	0	0	28	0
TCGA	1	2	3	2	0	0	2	28	0
TCGA	1	3	4	1	0	0	0	27	1
TCGA	3	3	4	0	0	0	0	27	0
TCGA	1	3	3	3	0	0	0	26	1
TCGA	1	2	3	0	0	0	0	26	1
TCGA	1	2	3	0	0	0	0	26	0
TCGA	1	2	2	0	0	0	0	25	0
TCGA	1	3	3	1	0	0	2	24	0
TCGA	1	3	1	0	0	0	2	24	0
TCGA	1	3	3	1	0	0	0	23	0
TCGA	1	3	3	1	0	0	0	23	0
TCGA	1	3	3	0	0	0	0	21	1
TCGA	1	2	4	3	0	0	0	21	1
TCGA	1	3	3	3	0	0	0	21	1
TCGA	2	2	3	1	0	0	0	20	0
TCGA	1	2	1	2	0	0	0	20	0
TCGA	1	2	3	2	0	0	0	20	0
TCGA	1	2	4	3	0	0	0	19	1
TCGA	2	2	2	1	0	0	0	19	0
TCGA	1	2	2	0	0	0	0	19	0
TCGA	1	2	2	1	0	0	0	19	0
TCGA	1	3	2	2	0	0	0	19	0
TCGA	1	3	3	0	0	0	2	19	0
TCGA	1	2	4	1	0	0	0	18	1
TCGA	1	3	3	2	0	0	0	18	1
TCGA	1	2	3	3	0	0	0	18	1
TCGA	1	2	3	2	0	0	0	18	1
TCGA	1	3	3	2	0	0	0	18	1
TCGA	1	2	3	2	0	0	0	18	1
TCGA	1	2	1	0	0	0	0	18	0
TCGA	1	2	3	1	0	0	0	17	1
TCGA	1	2	3	2	0	0	0	17	0
TCGA	1	3	3	3	0	0	0	16	1
TCGA	1	2	1	0	0	0	0	16	0
TCGA	1	2	2	2	0	0	0	16	0
TCGA	1	3	3	1	0	0	0	15	1
TCGA	1	3	3	3	0	0	0	15	1
TCGA	1	2	4	1	0	0	0	15	0
TCGA	1	3	3	3	0	0	0	14	1
TCGA	1	3	3	3	0	0	0	14	0
TCGA	1	3	3	3	0	0	0	14	0
TCGA	1	2	2	3	0	0	0	14	0
TCGA	1	3	2	2	0	0	0	13	1
TCGA	3	3	4	3	1	0	0	13	1
TCGA	1	2	2	0	0	0	0	13	1
TCGA	1	2	3	3	0	0	0	13	1
TCGA	2	2	3	0	0	0	0	13	0
TCGA	1	1	3	0	0	0	0	13	0
TCGA	1	3	2	1	0	0	0	13	0
TCGA	1	3	3	0	0	0	0	13	0
TCGA	1	3	3	1	0	0	0	13	0
TCGA	1	3	3	3	1	0	0	12	1
TCGA	1	3	2	3	0	0	0	12	1
TCGA	3	3	4	3	0	0	0	12	1
TCGA	1	3	3	1	0	0	0	12	1
TCGA	1	3	3	0	0	0	0	12	0
TCGA	1	3	3	0	0	0	0	12	0
TCGA	1	3	3	1	0	0	0	12	0
TCGA	1	3	4	0	0	0	0	12	0
TCGA	1	2	3	0	0	0	0	12	0
TCGA	1	2	3	0	0	0	0	12	0
TCGA	1	3	1	0	0	0	0	12	0
TCGA	1	2	2	0	0	0	0	12	0
TCGA	1	3	3	0	0	0	0	11	1
TCGA	1	3	3	2	0	0	0	11	1
TCGA	1	3	2	2	0	0	0	11	0
TCGA	1	3	3	1	0	0	0	11	0
TCGA	1	2	2	1	0	0	0	11	0
TCGA	1	3	3	2	0	0	0	11	0
TCGA	1	2	2	1	0	0	0	10	1
TCGA	1	3	2	1	0	0	0	10	1
TCGA	1	3	3	0	0	0	0	10	1
TCGA	1	3	4	2	0	0	0	10	1
TCGA	1	3	2	2	0	0	0	9	1
TCGA	1	3	3	2	0	0	0	9	1
TCGA	1	2	4	1	1	0	0	9	1
TCGA	1	2	4	1	0	0	0	9	1
TCGA	1	2	2	1	0	0	0	9	0
TCGA	1	3	4	2	0	0	0	8	1
TCGA	1	3	3	0	0	0	0	8	1
TCGA	1	2	2	0	0	0	0	8	0
TCGA	1	1	3	3	0	0	0	7	1
TCGA	1	3	3	3	0	0	0	7	1
TCGA	1	2	3	3	0	0	0	6	1
TCGA	3	3	4	3	1	0	0	6	1
TCGA	1	2	2	0	0	0	0	6	1
TCGA	1	2	3	0	0	0	0	6	1
TCGA	1	2	2	2	0	0	0	6	0
TCGA	1	2	3	2	0	0	0	5	1
TCGA	1	2	3	2	0	0	0	5	1
TCGA	1	2	3	2	0	0	0	5	0
TCGA	1	3	4	3	1	0	0	4	1
TCGA	1	3	3	3	1	0	0	4	1
TCGA	1	2	3	1	0	0	0	3	1
TCGA	1	3	4	3	1	0	0	3	1
TCGA	1	3	2	2	0	0	0	3	1
TCGA	1	3	4	2	0	0	0	3	0
TCGA	1	3	4	1	1	0	0	3	0
TCGA	1	3	4	3	0	0	0	1	1
TCGA	1	3	4	1	0	0	0	1	1
TCGA	1	2	3	0	0	0	0	1	0
TCGA	1	3	4	2	0	0	0	1	0
TCGA	1	3	4	2	0	0	2	1	0
TCGA	1	3	3	3	1	0	0	0	1
TCGA	1	2	2	0	0	0	0	0	0
TCGA	1	3	4	3	0	0	0	0	0
ZSHS	1	2	3	2	0	0	0	75	0
ZSHS	1	2	2	0	0	0	0	75	0
ZSHS	1	2	2	2	0	0	0	75	0
ZSHS	1	2	3	0	0	0	0	75	0
ZSHS	1	3	1	0	0	0	0	75	0
ZSHS	1	3	4	0	0	0	0	75	0
ZSHS	1	3	1	0	0	0	0	75	0
ZSHS	1	3	3	1	0	0	0	75	0
ZSHS	1	3	4	3	0	0	0	75	0
ZSHS	1	3	3	2	0	0	0	75	0
ZSHS	1	3	4	3	0	0	0	75	0
ZSHS	1	3	4	0	0	0	0	75	0
ZSHS	1	2	1	2	0	0	2	75	0
ZSHS	1	3	3	0	0	0	2	75	0
ZSHS	1	3	1	1	0	0	2	75	0
ZSHS	1	3	2	0	0	0	0	74	0
ZSHS	1	3	4	3	0	0	0	74	0
ZSHS	1	3	4	0	0	0	0	74	0
ZSHS	2	3	4	0	0	0	0	74	0
ZSHS	1	3	4	0	0	0	2	74	0
ZSHS	1	3	2	0	0	0	0	73	0
ZSHS	3	3	1	0	0	0	0	73	0
ZSHS	1	3	1	0	0	0	0	72	0
ZSHS	1	3	4	1	0	0	0	72	0
ZSHS	1	3	4	0	0	0	0	72	0
ZSHS	1	3	3	2	0	0	0	72	0
ZSHS	3	3	1	0	0	0	0	71	0
ZSHS	1	3	2	3	0	0	0	70	0
ZSHS	2	3	4	2	0	0	0	70	0
ZSHS	3	3	1	0	0	0	2	70	0
ZSHS	1	2	4	2	0	0	0	69	0
ZSHS	1	3	2	0	0	0	0	69	0
ZSHS	1	3	1	1	0	0	0	69	0
ZSHS	3	3	1	0	0	0	0	69	0
ZSHS	1	1	1	0	0	0	0	69	0
ZSHS	1	2	4	1	0	0	2	69	0
ZSHS	1	3	4	2	0	0	2	69	0
ZSHS	3	3	2	0	0	0	2	69	0
ZSHS	1	2	1	0	0	0	0	68	0
ZSHS	1	2	2	0	0	0	0	67	0
ZSHS	2	3	4	0	0	0	0	67	0
ZSHS	1	3	2	0	0	0	0	67	0
ZSHS	1	1	1	0	0	0	0	67	0
ZSHS	1	2	1	0	0	0	0	67	0
ZSHS	1	3	3	3	0	0	2	65	1
ZSHS	1	2	3	0	0	0	0	63	0
ZSHS	1	3	4	0	0	0	2	63	0
ZSHS	1	2	2	0	0	0	0	62	0
ZSHS	1	3	2	2	0	0	0	61	0
ZSHS	3	3	1	0	0	0	0	61	0
ZSHS	3	3	3	1	0	0	0	61	0
ZSHS	3	3	2	2	0	0	0	61	0
ZSHS	1	3	4	1	0	0	2	61	0
ZSHS	1	2	1	0	0	0	0	60	0
ZSHS	1	3	4	0	0	0	0	60	0
ZSHS	3	3	4	2	0	0	0	60	0
ZSHS	1	3	3	2	0	0	0	59	0
ZSHS	1	2	3	2	0	0	0	58	0
ZSHS	1	3	4	1	0	0	0	58	0
ZSHS	1	3	4	2	0	0	0	58	0
ZSHS	1	3	4	2	0	0	0	58	0
ZSHS	1	3	4	3	0	0	0	58	0
ZSHS	4	3	4	3	0	0	0	58	0
ZSHS	1	2	2	1	0	0	2	58	0
ZSHS	1	2	1	0	0	0	0	57	0
ZSHS	1	2	2	3	0	0	0	57	0
ZSHS	1	3	4	0	0	0	0	57	0
ZSHS	3	3	1	1	0	0	0	57	0
ZSHS	1	2	4	0	0	0	0	56	0
ZSHS	1	3	4	3	0	0	0	56	1
ZSHS	1	3	4	3	0	0	0	56	0
ZSHS	1	3	2	2	0	0	0	56	1
ZSHS	1	3	3	3	0	0	0	56	0
ZSHS	1	3	4	2	0	0	2	56	0
ZSHS	1	3	3	3	1	0	2	56	0
ZSHS	1	2	1	0	0	0	0	55	0
ZSHS	1	2	3	0	0	0	0	55	0
ZSHS	1	3	1	2	0	0	0	55	0
ZSHS	1	3	3	2	0	0	0	55	0
ZSHS	1	3	3	0	0	0	0	55	0
ZSHS	3	3	1	0	0	0	0	55	0
ZSHS	3	3	1	0	0	0	0	55	0
ZSHS	2	3	4	3	0	0	0	55	1
ZSHS	1	3	4	0	0	0	2	55	0
ZSHS	1	2	3	0	0	0	0	54	0
ZSHS	1	3	3	0	0	0	0	54	0
ZSHS	1	3	2	2	0	0	2	54	0
ZSHS	2	3	1	0	0	0	0	53	0
ZSHS	3	3	3	3	0	0	0	53	1
ZSHS	1	3	2	0	0	0	0	52	0
ZSHS	1	3	4	3	0	0	0	52	1
ZSHS	1	3	4	1	0	0	2	52	1
ZSHS	1	1	1	0	0	0	2	52	0
ZSHS	1	3	4	0	0	0	0	51	0
ZSHS	1	3	4	2	0	0	0	51	0
ZSHS	2	3	3	2	0	0	0	51	0
ZSHS	3	3	4	2	0	0	0	50	1
ZSHS	1	3	4	2	0	0	0	49	1
ZSHS	1	3	1	1	0	0	0	49	0
ZSHS	1	3	1	0	0	0	0	49	1
ZSHS	1	3	4	3	0	0	0	49	1
ZSHS	1	1	1	0	0	0	0	48	0
ZSHS	1	3	4	2	0	0	0	46	1
ZSHS	1	3	4	2	0	0	0	45	1
ZSHS	1	3	4	1	0	0	0	45	1
ZSHS	1	2	4	3	0	0	0	44	1
ZSHS	1	2	1	0	0	0	0	43	0
ZSHS	1	3	3	3	0	0	0	42	1
ZSHS	3	3	4	3	0	0	2	42	1
ZSHS	1	2	1	0	0	0	0	41	0
ZSHS	1	3	1	0	0	0	0	41	0
ZSHS	1	3	4	3	0	0	0	41	0
ZSHS	1	3	2	0	0	0	0	41	0
ZSHS	1	3	1	0	0	0	0	41	0
ZSHS	1	2	3	0	0	0	2	41	0
ZSHS	1	3	4	3	0	0	0	40	1
ZSHS	1	2	3	2	0	0	0	39	1
ZSHS	1	3	1	0	0	0	0	39	0
ZSHS	1	3	3	3	0	0	0	39	0
ZSHS	1	3	4	3	0	0	0	39	0
ZSHS	1	1	1	0	0	0	0	39	0
ZSHS	1	2	3	0	0	0	0	38	1
ZSHS	1	3	3	1	0	0	2	38	1
ZSHS	1	3	4	1	0	0	0	37	1
ZSHS	1	3	4	3	0	0	0	36	1
ZSHS	1	3	4	3	0	0	0	36	1
ZSHS	3	3	4	0	0	0	0	36	1
ZSHS	1	2	2	0	0	0	0	34	1
ZSHS	3	3	4	2	0	0	0	34	1
ZSHS	2	3	3	2	0	0	0	34	1
ZSHS	1	3	4	0	0	0	0	33	1
ZSHS	1	3	4	3	0	0	0	33	1
ZSHS	1	2	2	1	0	0	0	32	1
ZSHS	1	2	3	3	0	0	0	32	1
ZSHS	1	3	4	3	0	0	0	32	1
ZSHS	1	3	4	2	1	0	0	32	1
ZSHS	1	2	3	2	0	0	0	31	1
ZSHS	1	3	3	2	0	0	0	31	1
ZSHS	1	3	1	0	0	0	0	30	1
ZSHS	1	2	1	0	0	0	0	28	1
ZSHS	1	3	4	2	0	0	0	28	1
ZSHS	3	3	4	1	0	0	0	28	1
ZSHS	1	2	4	2	0	0	0	27	1
ZSHS	1	3	4	1	0	0	0	27	1
ZSHS	1	3	4	3	0	0	0	27	1
ZSHS	1	3	3	1	0	0	0	27	1
ZSHS	1	3	4	3	0	0	0	27	1
ZSHS	1	3	4	3	0	0	0	27	1
ZSHS	1	1	1	0	0	0	0	27	0
ZSHS	1	2	4	3	0	0	0	26	1
ZSHS	1	3	4	3	0	0	0	26	1
ZSHS	1	3	3	1	0	0	0	26	1
ZSHS	1	3	4	3	0	0	0	26	1
ZSHS	1	3	4	3	0	0	0	26	1
ZSHS	1	2	3	0	0	0	0	25	1
ZSHS	2	3	4	3	0	0	0	25	1
ZSHS	1	2	4	2	0	0	0	24	1
ZSHS	1	2	2	2	0	0	0	23	1
ZSHS	1	3	2	3	0	0	0	23	1
ZSHS	1	3	1	0	0	0	0	23	0
ZSHS	1	3	4	2	0	0	0	23	1
ZSHS	3	3	3	1	0	0	0	23	1
ZSHS	1	2	3	2	0	0	0	22	1
ZSHS	1	3	3	1	0	0	0	22	1
ZSHS	1	3	4	3	0	0	0	22	1
ZSHS	1	3	4	3	0	0	0	22	1
ZSHS	1	3	4	3	0	0	0	22	1
ZSHS	1	2	4	3	0	0	0	21	1
ZSHS	1	3	3	3	0	0	0	21	1
ZSHS	1	3	4	2	0	0	0	21	1
ZSHS	4	3	4	3	0	0	0	21	1
ZSHS	1	2	1	0	0	0	0	20	1
ZSHS	1	3	4	1	0	0	0	20	1
ZSHS	1	3	4	3	0	0	0	20	1
ZSHS	1	3	4	0	0	0	0	20	1
ZSHS	1	3	2	0	0	0	0	20	1
ZSHS	1	3	3	3	0	0	0	20	1
ZSHS	2	3	4	0	0	0	0	20	1
ZSHS	1	3	4	0	1	0	0	19	1
ZSHS	1	3	1	0	0	0	0	19	0
ZSHS	1	3	4	2	0	0	0	19	1
ZSHS	1	3	2	0	0	0	0	18	1
ZSHS	1	3	3	3	0	0	0	18	1
ZSHS	1	3	4	3	0	0	0	18	1
ZSHS	2	3	4	2	0	0	0	18	1
ZSHS	3	3	3	3	0	0	0	17	1
ZSHS	1	3	4	0	0	0	2	17	1
ZSHS	1	2	3	0	0	0	0	16	1
ZSHS	1	3	4	3	0	0	0	16	1
ZSHS	1	3	4	3	0	0	0	16	1
ZSHS	1	3	4	3	0	0	0	16	1
ZSHS	1	2	1	0	0	0	0	15	1
ZSHS	1	3	4	1	0	0	0	15	1
ZSHS	1	3	4	3	0	0	0	15	1
ZSHS	1	3	4	3	0	0	0	15	1
ZSHS	1	3	4	3	1	0	0	15	1
ZSHS	1	2	4	2	0	0	2	15	1
ZSHS	1	2	4	0	0	0	0	14	1
ZSHS	1	3	4	3	0	0	0	14	1
ZSHS	1	3	4	3	0	0	0	14	1
ZSHS	1	3	4	3	0	0	0	14	1
ZSHS	1	3	4	3	0	0	0	14	1
ZSHS	3	3	3	2	0	0	0	14	1
ZSHS	1	3	4	1	0	0	0	13	1
ZSHS	1	3	4	3	0	0	0	13	1
ZSHS	1	3	4	3	1	0	0	13	1
ZSHS	1	3	4	3	0	0	0	13	1
ZSHS	1	3	4	0	0	0	0	13	1
ZSHS	1	3	4	3	0	0	0	13	1
ZSHS	1	3	4	3	0	0	0	13	1
ZSHS	1	3	3	2	0	0	0	13	1
ZSHS	1	3	4	1	0	0	0	13	1
ZSHS	1	3	4	3	0	0	2	13	1
ZSHS	1	3	4	0	0	0	0	12	1
ZSHS	1	3	3	2	0	0	2	12	1
ZSHS	1	3	3	0	0	0	2	12	1
ZSHS	1	2	3	2	1	0	0	11	1
ZSHS	1	2	4	1	0	0	0	11	1
ZSHS	1	3	4	3	0	0	0	11	1
ZSHS	1	3	4	3	0	0	0	11	1
ZSHS	1	3	4	2	0	0	0	11	1
ZSHS	1	3	4	2	1	0	0	11	1
ZSHS	1	3	3	3	0	0	0	11	1
ZSHS	1	1	1	0	0	0	0	11	1
ZSHS	1	2	4	1	0	0	0	10	1
ZSHS	1	2	3	3	0	0	0	10	1
ZSHS	1	3	3	3	0	0	0	10	1
ZSHS	1	3	4	3	0	0	0	10	1
ZSHS	2	3	3	3	0	0	0	10	1
ZSHS	3	3	1	0	0	0	0	10	1
ZSHS	3	3	3	3	0	0	2	10	1
ZSHS	1	2	2	0	0	0	0	9	1
ZSHS	1	3	2	3	0	0	0	9	1
ZSHS	1	3	3	0	0	0	0	9	1
ZSHS	1	2	2	3	0	0	0	8	1
ZSHS	1	3	4	1	0	0	0	8	1
ZSHS	1	3	4	1	0	0	0	8	1
ZSHS	1	3	4	3	0	0	0	8	1
ZSHS	1	3	4	0	0	0	0	8	1
ZSHS	1	3	3	3	0	0	0	8	1
ZSHS	3	3	3	2	0	0	0	8	1
ZSHS	3	3	3	3	0	0	0	8	1
ZSHS	1	2	4	2	0	0	0	7	1
ZSHS	1	3	2	3	0	0	0	7	1
ZSHS	1	3	4	3	0	0	0	7	1
ZSHS	1	3	4	3	0	0	0	7	1
ZSHS	1	3	4	3	0	0	0	7	1
ZSHS	2	3	4	0	0	0	0	7	1
ZSHS	1	2	3	3	0	0	0	6	1
ZSHS	1	3	4	2	0	0	0	6	1
ZSHS	1	3	4	2	0	0	0	6	1
ZSHS	1	3	4	0	0	0	0	5	0
ZSHS	1	3	4	3	0	0	0	5	1
ZSHS	1	3	4	0	0	0	0	5	1
ZSHS	1	3	4	3	0	0	0	5	1
ZSHS	1	3	4	3	0	0	0	5	1
ZSHS	1	3	4	3	0	0	0	5	1
ZSHS	1	3	4	3	0	0	0	5	1
ZSHS	1	3	4	2	0	0	0	4	1
ZSHS	3	3	4	3	0	0	0	4	1
ZSHS	1	2	4	3	0	0	0	3	1
ZSHS	1	2	1	0	0	0	0	3	1
ZSHS	1	2	2	2	0	0	0	3	0
ZSHS	1	2	3	2	1	0	0	3	1
ZSHS	1	3	4	3	0	0	0	3	1
ZSHS	1	3	3	3	0	0	0	3	1
ZSHS	1	2	2	0	0	0	0	2	1
ZSHS	1	3	4	3	0	0	0	2	1
ZSHS	1	3	3	1	0	0	0	2	1
ZSHS	1	3	4	2	0	0	0	2	1
ZSHS	1	3	4	3	0	0	0	2	1
ZSHS	3	3	4	3	0	0	0	2	1
ACRG	1	3	2	1	0	1	3	100	0
ACRG	4	3	2	2	0	1	1	98	0
ACRG	1	3	3	2	0	1	1	87	0
ACRG	1	3	2	1	0	1	1	87	0
ACRG	1	2	2	1	0	1	1	87	0
ACRG	1	3	2	1	0	1	1	85	0
ACRG	1	3	3	0	0	1	1	85	0
ACRG	1	3	2	2	1	1	3	81	0
ACRG	1	2	2	2	0	1	3	78	1
ACRG	1	3	2	1	0	1	3	78	0
ACRG	1	3	3	1	0	1	3	73	0
ACRG	4	3	2	2	0	1	1	70	0
ACRG	1	2	2	2	0	1	1	68	1
ACRG	1	3	2	2	0	1	3	68	0
ACRG	4	3	3	1	0	1	3	68	0
ACRG	2	3	2	1	0	1	1	67	0
ACRG	1	3	2	1	0	1	3	62	1
ACRG	1	2	2	1	0	1	3	62	0
ACRG	1	3	2	0	0	1	1	60	0
ACRG	1	2	2	0	0	1	1	59	0
ACRG	1	3	4	3	0	1	1	55	0
ACRG	1	3	4	2	1	1	3	53	1
ACRG	1	3	2	1	0	1	1	40	1
ACRG	1	3	2	3	1	1	1	28	1
ACRG	1	2	2	1	0	1	3	28	1
ACRG	4	3	2	2	1	1	3	24	1
ACRG	1	3	2	2	1	1	3	17	1
ACRG	1	3	2	2	0	1	1	11	1
ACRG	3	3	2	3	1	1	1	9	1
ACRG	1	3	3	2	0	1	1	7	1
ACRG	1	3	3	1	0	1	3	7	1
ACRG	3	3	3	3	0	1	1	6	1
ACRG	1	3	2	3	0	1	3	5	1
TCGA	1	3	3	2	0	1	1	122	0
TCGA	1	3	3	2	0	1	1	116	0
TCGA	1	3	3	1	0	1	1	71	0
TCGA	1	2	2	3	0	1	1	69	1
TCGA	1	3	1	1	0	1	1	64	0
TCGA	1	3	2	0	0	1	1	59	1
TCGA	1	3	4	2	0	1	1	54	0
TCGA	1	2	3	1	0	1	1	54	0
TCGA	1	3	2	2	0	1	1	47	0
TCGA	1	2	3	1	1	1	1	46	0
TCGA	1	2	4	3	0	1	1	44	0
TCGA	1	3	3	2	0	1	1	41	0
TCGA	1	2	3	1	0	1	1	40	0
TCGA	1	3	3	1	0	1	1	39	0
TCGA	1	3	3	2	0	1	1	38	1
TCGA	1	3	2	1	0	1	1	37	0
TCGA	1	3	4	2	0	1	1	37	0
TCGA	1	2	4	1	0	1	1	37	0
TCGA	1	2	2	1	0	1	1	36	1
TCGA	1	3	2	1	0	1	1	36	0
TCGA	1	3	3	1	0	1	3	36	0
TCGA	1	3	3	0	0	1	1	34	0
TCGA	1	3	3	0	0	1	1	31	0
TCGA	1	3	2	0	0	1	1	31	0
TCGA	1	2	4	0	0	1	1	31	0
TCGA	1	3	4	0	0	1	3	30	0
TCGA	1	3	3	3	0	1	1	29	1
TCGA	1	3	3	0	0	1	1	29	0
TCGA	1	2	3	2	0	1	1	29	0
TCGA	1	3	4	1	0	1	1	28	0
TCGA	1	3	4	2	0	1	1	28	0
TCGA	1	3	3	3	0	1	1	27	0
TCGA	1	3	4	1	0	1	3	27	0
TCGA	1	3	3	2	0	1	1	26	1
TCGA	1	3	3	3	0	1	1	26	1
TCGA	1	2	2	3	0	1	3	26	1
TCGA	1	2	4	1	0	1	1	25	1
TCGA	1	3	3	3	0	1	3	25	0
TCGA	1	2	3	0	0	1	1	23	0
TCGA	1	3	3	3	0	1	1	22	1
TCGA	1	3	4	2	0	1	1	22	0
TCGA	1	3	2	0	0	1	1	22	0
TCGA	1	3	3	3	1	1	3	22	0
TCGA	1	3	4	1	0	1	3	21	1
TCGA	1	3	4	0	0	1	1	21	0
TCGA	1	2	2	0	0	1	1	21	0
TCGA	1	2	2	2	0	1	1	21	0
TCGA	1	2	3	2	0	1	1	21	0
TCGA	1	3	4	2	0	1	3	21	0
TCGA	1	3	3	0	0	1	3	20	1
TCGA	1	3	3	2	0	1	3	20	1
TCGA	1	2	1	0	0	1	1	20	0
TCGA	1	2	2	0	0	1	1	20	0
TCGA	1	3	3	1	0	1	1	19	1
TCGA	1	3	2	3	0	1	1	19	0
TCGA	1	3	2	0	0	1	1	19	0
TCGA	1	3	3	0	0	1	1	18	1
TCGA	1	3	3	1	0	1	3	18	1
TCGA	1	3	2	1	0	1	1	18	0
TCGA	1	3	2	0	0	1	1	17	1
TCGA	1	2	2	2	0	1	1	17	0
TCGA	1	3	2	3	0	1	1	17	0
TCGA	1	2	4	3	0	1	1	16	1
TCGA	1	2	4	1	1	1	1	16	1
TCGA	1	3	2	1	0	1	1	16	0
TCGA	1	3	3	3	0	1	1	16	0
TCGA	1	3	2	0	0	1	1	16	0
TCGA	2	3	2	2	0	1	1	15	0
TCGA	1	2	2	2	0	1	1	14	1
TCGA	1	3	3	1	0	1	3	14	1
TCGA	1	3	4	0	0	1	1	14	0
TCGA	1	3	3	0	0	1	1	14	0
TCGA	1	3	3	0	0	1	1	14	0
TCGA	1	3	3	1	0	1	3	13	1
TCGA	1	3	3	1	0	1	1	13	0
TCGA	1	3	4	0	0	1	1	13	0
TCGA	1	3	4	0	0	1	1	13	0
TCGA	1	3	3	1	0	1	1	13	0
TCGA	1	2	1	0	0	1	1	13	0
TCGA	1	3	3	2	0	1	1	13	0
TCGA	1	3	2	3	0	1	1	13	0
TCGA	1	2	3	3	0	1	1	13	0
TCGA	1	3	3	3	0	1	1	12	1
TCGA	1	2	3	0	0	1	1	12	1
TCGA	1	3	3	3	0	1	1	12	0
TCGA	1	3	2	0	0	1	3	12	0
TCGA	1	3	3	1	0	1	1	11	1
TCGA	1	3	3	0	0	1	1	11	1
TCGA	1	2	3	0	0	1	1	11	0
TCGA	2	3	4	3	0	1	1	10	1
TCGA	1	3	4	3	0	1	1	10	1
TCGA	1	3	4	2	0	1	1	9	1
TCGA	1	2	4	0	0	1	1	9	1
TCGA	1	3	4	2	0	1	1	9	1
TCGA	1	3	3	2	0	1	1	9	1
TCGA	1	3	4	3	0	1	1	9	0
TCGA	1	3	3	1	0	1	1	8	1
TCGA	1	3	3	1	0	1	1	8	1
TCGA	1	3	4	1	0	1	1	8	1
TCGA	1	3	2	1	0	1	1	7	1
TCGA	1	3	3	3	1	1	1	7	0
TCGA	1	3	3	1	0	1	3	7	0
TCGA	1	3	4	1	0	1	1	6	1
TCGA	3	3	3	2	0	1	1	6	1
TCGA	2	2	3	2	0	1	1	6	0
TCGA	1	3	3	1	0	1	1	5	1
TCGA	1	3	2	0	0	1	1	5	1
TCGA	1	3	3	1	0	1	1	4	1
TCGA	1	3	3	1	0	1	1	4	1
TCGA	1	3	3	1	0	1	3	4	1
TCGA	1	3	4	2	0	1	1	4	0
TCGA	1	3	3	3	0	1	3	3	1
TCGA	3	3	4	3	0	1	1	2	1
TCGA	1	2	3	1	0	1	1	2	1
TCGA	1	3	3	1	0	1	3	2	1
TCGA	1	3	4	3	0	1	3	2	0
TCGA	1	3	2	0	0	1	1	1	1
TCGA	1	2	4	1	0	1	1	1	0
TCGA	1	1	4	0	1	1	1	1	0
TCGA	1	2	1	0	0	1	1	1	0
TCGA	1	3	3	0	0	1	3	1	0
TCGA	1	3	3	2	1	1	3	1	0
TCGA	1	3	4	2	1	1	1	0	0
TCGA	1	3	4	3	0	1	1	0	0
TCGA	1	3	4	1	0	1	1	0	0
TCGA	1	3	3	0	0	1	1	0	0
TCGA	1	3	3	0	0	1	1	0	0
ZSHS	1	2	2	0	0	1	1	79	0
ZSHS	1	3	4	0	0	1	1	76	0
ZSHS	1	3	4	0	0	1	1	75	0
ZSHS	1	2	1	0	0	1	3	75	0
ZSHS	1	3	3	3	0	1	1	72	0
ZSHS	1	2	2	0	0	1	1	69	0
ZSHS	1	3	4	2	0	1	1	69	0
ZSHS	1	2	2	2	0	1	1	68	0
ZSHS	1	3	4	3	0	1	1	68	1
ZSHS	1	3	1	1	0	1	1	68	0
ZSHS	3	3	4	0	0	1	1	68	0
ZSHS	1	3	4	2	0	1	3	68	0
ZSHS	1	2	4	3	0	1	1	67	0
ZSHS	1	2	4	3	0	1	1	64	0
ZSHS	1	3	3	1	0	1	1	63	0
ZSHS	1	3	3	1	0	1	1	63	0
ZSHS	3	3	2	2	0	1	3	63	0
ZSHS	1	3	2	0	0	1	1	62	0
ZSHS	1	3	3	1	0	1	1	62	0
ZSHS	1	3	2	0	0	1	3	62	0
ZSHS	1	3	4	0	0	1	3	62	0
ZSHS	1	2	1	0	0	1	1	61	0
ZSHS	1	3	4	0	0	1	1	61	0
ZSHS	3	3	2	0	0	1	1	61	0
ZSHS	1	2	3	0	0	1	3	61	0
ZSHS	1	3	4	2	0	1	3	60	0
ZSHS	1	2	2	2	0	1	1	58	0
ZSHS	1	2	3	0	0	1	1	58	0
ZSHS	1	3	1	0	0	1	1	58	0
ZSHS	1	3	4	3	0	1	1	58	0
ZSHS	3	3	4	2	0	1	1	58	0
ZSHS	3	3	1	0	0	1	1	58	0
ZSHS	1	3	4	3	0	1	1	57	0
ZSHS	1	1	1	1	0	1	1	57	0
ZSHS	1	3	4	1	0	1	3	57	0
ZSHS	1	3	4	3	0	1	3	57	0
ZSHS	1	3	4	3	0	1	1	56	0
ZSHS	1	3	4	3	0	1	1	56	0
ZSHS	1	3	2	1	0	1	1	56	0
ZSHS	2	3	4	0	0	1	1	56	0
ZSHS	1	2	2	0	0	1	3	56	0
ZSHS	1	2	4	1	0	1	1	55	0
ZSHS	1	3	2	1	0	1	1	55	0
ZSHS	1	2	2	2	0	1	1	54	0
ZSHS	1	3	4	3	0	1	1	54	1
ZSHS	1	3	1	0	0	1	1	52	0
ZSHS	1	3	4	1	0	1	1	52	0
ZSHS	1	3	2	0	0	1	1	52	0
ZSHS	1	3	2	1	0	1	1	52	0
ZSHS	1	3	1	0	0	1	1	52	0
ZSHS	1	3	4	0	0	1	1	50	0
ZSHS	1	2	4	0	0	1	1	49	0
ZSHS	1	3	2	3	0	1	1	49	0
ZSHS	1	3	4	2	0	1	1	49	0
ZSHS	2	3	4	3	0	1	1	49	0
ZSHS	1	3	1	0	0	1	3	49	0
ZSHS	1	3	4	2	0	1	3	49	0
ZSHS	1	3	3	1	0	1	1	48	0
ZSHS	1	3	4	3	0	1	1	48	0
ZSHS	1	3	3	1	0	1	1	48	0
ZSHS	1	2	2	2	0	1	1	43	0
ZSHS	1	3	4	2	0	1	1	42	1
ZSHS	1	3	4	0	0	1	3	42	0
ZSHS	1	2	2	3	0	1	1	41	0
ZSHS	1	3	4	0	0	1	1	41	0
ZSHS	1	3	4	2	0	1	1	41	0
ZSHS	1	3	3	0	0	1	1	41	0
ZSHS	4	3	2	2	0	1	1	41	0
ZSHS	3	3	3	0	0	1	1	41	0
ZSHS	1	3	4	3	0	1	3	41	0
ZSHS	1	3	2	0	0	1	1	40	0
ZSHS	1	3	4	3	0	1	1	40	0
ZSHS	3	3	2	0	0	1	1	40	0
ZSHS	1	1	1	0	0	1	1	37	1
ZSHS	2	3	4	2	0	1	1	37	1
ZSHS	1	2	3	0	0	1	1	31	0
ZSHS	3	3	1	0	0	1	1	22	1
ZSHS	1	3	2	1	0	1	1	21	1
ZSHS	1	2	2	0	1	1	3	21	1
ZSHS	3	3	4	3	0	1	1	18	1
ZSHS	2	3	4	3	0	1	1	16	1
ZSHS	1	3	4	3	0	1	1	13	1
ZSHS	1	3	3	3	0	1	1	13	1
ZSHS	1	3	3	3	0	1	1	12	1
ZSHS	1	3	4	0	0	1	1	11	1
ZSHS	1	3	4	3	0	1	1	10	1
ZSHS	1	3	4	3	0	1	1	10	1
ZSHS	1	2	3	2	0	1	1	9	1
ZSHS	1	3	4	3	0	1	1	7	1
ZSHS	1	3	4	3	0	1	1	6	1
ZSHS	1	3	1	3	0	1	1	6	1
ZSHS	2	3	3	3	0	1	1	6	1
ZSHS	1	1	1	0	0	1	1	6	1
ZSHS	1	3	4	0	0	1	1	4	1
ZSHS	1	3	3	3	0	1	1	3	1
ACRG	1	3	2	1	0	2	0	106	0
ACRG	1	3	2	1	0	2	0	101	0
ACRG	1	2	2	1	0	2	0	99	0
ACRG	1	3	2	1	0	2	0	98	0
ACRG	3	3	3	2	0	2	0	94	0
ACRG	1	3	3	2	0	2	0	93	0
ACRG	1	2	2	1	0	2	0	93	0
ACRG	1	2	2	1	0	2	0	89	0
ACRG	1	2	2	1	0	2	0	87	0
ACRG	1	2	2	1	0	2	0	86	1
ACRG	1	1	2	1	0	2	0	85	0
ACRG	1	3	2	1	0	2	0	83	0
ACRG	1	3	2	2	0	2	0	82	1
ACRG	1	2	4	1	0	2	0	77	1
ACRG	1	2	2	3	1	2	0	77	0
ACRG	1	3	2	1	0	2	0	75	0
ACRG	1	3	3	1	0	2	0	74	0
ACRG	3	3	3	1	0	2	0	73	0
ACRG	1	2	4	1	0	2	0	71	0
ACRG	4	3	2	1	0	2	0	68	0
ACRG	1	2	3	0	0	2	0	68	0
ACRG	1	2	2	0	0	2	0	67	0
ACRG	1	2	2	0	0	2	0	64	0
ACRG	1	2	2	1	0	2	0	62	0
ACRG	1	2	2	1	0	2	0	62	0
ACRG	1	2	2	0	0	2	0	62	0
ACRG	1	2	2	1	0	2	0	47	1
ACRG	1	2	2	2	0	2	0	33	1
ACRG	1	2	3	2	0	2	0	28	1
ACRG	1	3	2	1	0	2	0	22	1
ACRG	1	2	4	1	0	2	0	16	1
ACRG	1	3	3	3	0	2	0	11	1
ACRG	1	2	2	1	0	2	0	10	1
ACRG	1	3	2	2	0	2	0	10	1
ACRG	3	3	3	3	0	2	0	9	1
ACRG	1	2	3	2	0	2	0	9	1
ACRG	1	2	3	3	0	2	0	6	1
ACRG	1	3	3	2	0	2	0	4	1
TCGA	1	2	3	0	0	2	0	55	1
TCGA	2	2	4	1	0	2	0	38	0
TCGA	1	2	1	0	0	2	0	36	0
TCGA	1	2	3	0	0	2	0	34	1
TCGA	2	3	4	3	0	2	0	30	0
TCGA	1	2	1	0	0	2	0	29	1
TCGA	1	2	1	0	0	2	0	24	0
TCGA	1	3	4	3	0	2	0	20	0
TCGA	1	3	3	2	0	2	0	20	0
TCGA	1	2	4	1	0	2	0	17	0
TCGA	1	3	4	1	0	2	0	14	1
TCGA	1	2	1	1	0	2	0	14	0
TCGA	1	2	2	0	0	2	0	13	0
TCGA	1	2	4	2	0	2	0	12	1
TCGA	1	3	4	3	1	2	0	9	1
TCGA	1	3	3	0	0	2	0	7	1
TCGA	1	3	3	1	0	2	0	7	0
TCGA	1	3	3	0	0	2	0	7	0
TCGA	1	3	3	2	1	2	0	1	1
TCGA	1	3	3	0	0	2	0	1	0
TCGA	1	2	4	2	0	2	0	0	1
TCGA	1	3	4	0	0	2	0	0	0
TCGA	1	3	2	0	0	2	0	0	0
ZSHS	1	3	4	2	0	2	0	79	0
ZSHS	1	2	2	0	0	2	0	75	0
ZSHS	1	2	3	0	0	2	0	75	0
ZSHS	1	2	4	0	0	2	0	75	0
ZSHS	3	3	1	0	0	2	0	75	0
ZSHS	1	2	1	0	0	2	0	74	0
ZSHS	1	3	3	0	0	2	0	74	0
ZSHS	1	3	2	0	0	2	0	74	0
ZSHS	1	1	1	0	0	2	0	74	0
ZSHS	1	3	4	2	0	2	0	71	0
ZSHS	1	3	4	3	0	2	0	68	0
ZSHS	3	3	1	1	0	2	0	67	0
ZSHS	1	3	4	3	0	2	0	66	0
ZSHS	1	3	3	3	0	2	0	65	0
ZSHS	1	3	1	0	0	2	0	65	0
ZSHS	2	3	3	1	0	2	0	65	0
ZSHS	1	2	1	2	0	2	0	64	0
ZSHS	1	3	2	0	0	2	0	63	0
ZSHS	1	1	1	0	0	2	0	63	0
ZSHS	2	3	4	3	0	2	0	63	0
ZSHS	1	3	4	3	0	2	0	62	0
ZSHS	1	2	1	0	0	2	0	61	0
ZSHS	1	3	4	2	0	2	0	61	0
ZSHS	3	3	1	0	0	2	0	61	0
ZSHS	1	2	1	0	0	2	0	60	0
ZSHS	1	3	1	0	0	2	0	58	0
ZSHS	1	3	4	0	0	2	0	57	0
ZSHS	1	2	1	0	0	2	0	56	0
ZSHS	1	2	4	0	0	2	0	56	0
ZSHS	1	3	4	0	0	2	0	54	0
ZSHS	1	2	3	0	0	2	0	52	1
ZSHS	1	3	2	0	0	2	0	52	0
ZSHS	1	2	2	3	0	2	0	51	1
ZSHS	1	3	1	0	0	2	0	50	0
ZSHS	3	3	1	0	0	2	0	49	0
ZSHS	1	2	4	2	0	2	0	47	1
ZSHS	1	3	4	3	0	2	0	46	1
ZSHS	1	3	4	3	0	2	0	38	1
ZSHS	2	3	3	3	0	2	0	31	1
ZSHS	1	3	4	3	0	2	0	30	1
ZSHS	3	3	3	0	0	2	0	27	1
ZSHS	2	3	4	3	0	2	0	25	1
ZSHS	1	3	4	3	0	2	0	23	1
ZSHS	2	3	4	3	0	2	0	23	1
ZSHS	1	3	4	3	0	2	0	21	1
ZSHS	3	3	3	2	0	2	0	15	1
ZSHS	1	2	2	3	0	2	0	14	1
ZSHS	1	3	4	2	0	2	0	13	1
ZSHS	1	3	4	3	0	2	0	13	1
ZSHS	1	3	4	3	0	2	0	12	1
ZSHS	1	3	3	0	0	2	0	12	1
ZSHS	1	2	2	3	0	2	0	11	1
ZSHS	1	3	4	3	0	2	0	11	1
ZSHS	1	3	4	2	0	2	0	11	1
ZSHS	1	2	4	2	0	2	0	8	1
ZSHS	1	3	4	3	0	2	0	7	1
ZSHS	1	3	4	0	0	2	0	7	1
ZSHS	3	3	4	2	0	2	0	6	1
ZSHS	2	3	4	2	0	2	0	6	1
ACRG	1	3	2	1	0	3	1	97	0
ACRG	1	3	2	2	0	3	1	88	0
ACRG	1	3	3	2	0	3	1	86	0
ACRG	1	2	2	1	0	3	1	81	0
ACRG	1	2	2	0	0	3	1	81	0
ACRG	1	2	2	2	0	3	1	77	0
ACRG	1	3	2	0	0	3	1	73	0
ACRG	1	3	2	0	0	3	1	73	0
ACRG	1	2	2	0	0	3	1	71	0
ACRG	1	2	2	2	0	3	1	71	0
ACRG	1	3	2	0	0	3	1	65	0
ACRG	1	3	3	2	0	3	1	63	0
ACRG	4	3	2	0	0	3	1	61	0
ACRG	1	3	2	0	0	3	1	60	0
ACRG	1	3	2	0	0	3	1	60	0
ACRG	1	3	2	0	0	3	1	57	0
ACRG	1	3	2	1	0	3	1	55	0
ACRG	1	3	3	1	0	3	1	54	0
ACRG	1	3	2	0	0	3	1	42	1
ACRG	1	3	2	3	0	3	1	27	1
ACRG	1	2	3	3	0	3	1	22	1
ACRG	1	2	3	2	0	3	1	10	1
ACRG	1	3	3	2	0	3	1	4	1
TCGA	1	3	2	1	0	3	1	105	0
TCGA	1	3	4	1	1	3	1	74	0
TCGA	1	2	1	0	0	3	1	65	0
TCGA	1	2	3	1	0	3	1	61	0
TCGA	1	3	3	0	0	3	1	45	0
TCGA	1	3	2	0	0	3	1	36	0
TCGA	1	3	3	0	0	3	1	35	0
TCGA	1	3	3	0	0	3	1	33	0
TCGA	1	2	4	0	0	3	1	32	0
TCGA	1	3	3	2	0	3	1	31	0
TCGA	1	3	4	2	0	3	1	31	0
TCGA	1	3	4	3	0	3	1	31	0
TCGA	1	3	4	0	0	3	1	30	0
TCGA	1	2	2	1	0	3	1	30	0
TCGA	1	3	4	3	0	3	1	29	0
TCGA	1	3	4	3	0	3	1	28	0
TCGA	1	3	4	0	0	3	1	27	0
TCGA	1	3	4	3	0	3	1	25	1
TCGA	1	3	2	2	0	3	1	24	0
TCGA	1	2	4	1	0	3	1	23	1
TCGA	1	3	3	1	0	3	1	23	0
TCGA	1	3	3	0	0	3	1	22	1
TCGA	1	3	4	0	0	3	1	22	0
TCGA	2	3	3	3	0	3	1	21	0
TCGA	1	3	4	2	0	3	1	20	0
TCGA	1	3	3	1	0	3	1	17	1
TCGA	1	3	2	1	0	3	1	16	0
TCGA	1	3	3	3	0	3	1	14	0
TCGA	1	3	2	0	0	3	1	14	0
TCGA	1	1	3	1	0	3	1	12	1
TCGA	1	3	3	0	0	3	1	12	0
TCGA	1	3	3	3	0	3	1	11	1
TCGA	3	3	4	0	0	3	1	9	1
TCGA	1	2	2	1	0	3	1	7	1
TCGA	1	3	3	1	0	3	1	6	1
TCGA	1	3	4	1	0	3	1	6	0
TCGA	1	3	2	0	0	3	1	4	0
TCGA	1	3	2	0	0	3	1	0	1
TCGA	1	3	4	2	0	3	1	0	0
ZSHS	1	2	1	0	0	3	1	75	0
ZSHS	1	3	2	0	0	3	1	75	0
ZSHS	1	3	3	0	0	3	1	74	0
ZSHS	2	3	3	0	0	3	1	74	0
ZSHS	1	2	1	0	0	3	1	72	0
ZSHS	1	3	4	1	0	3	1	72	0
ZSHS	1	3	2	2	0	3	1	72	0
ZSHS	3	3	1	0	0	3	1	69	0
ZSHS	1	3	2	0	0	3	1	68	0
ZSHS	1	3	2	0	0	3	1	67	0
ZSHS	1	3	3	2	0	3	1	67	0
ZSHS	1	3	4	3	0	3	1	65	0
ZSHS	3	3	4	3	0	3	1	65	0
ZSHS	1	3	2	2	0	3	1	63	0
ZSHS	1	2	1	1	0	3	1	62	0
ZSHS	1	3	4	3	0	3	1	61	0
ZSHS	1	3	3	2	0	3	1	58	0
ZSHS	1	3	1	0	0	3	1	58	0
ZSHS	1	3	4	0	0	3	1	57	0
ZSHS	2	3	3	0	0	3	1	56	0
ZSHS	4	3	4	0	0	3	1	56	0
ZSHS	4	3	4	1	0	3	1	56	0
ZSHS	1	1	1	0	0	3	1	53	0
ZSHS	1	1	1	0	0	3	1	53	0
ZSHS	1	3	4	1	0	3	1	51	0
ZSHS	1	3	4	2	0	3	1	42	0
ZSHS	1	3	4	1	0	3	1	41	0
ZSHS	1	3	2	2	0	3	1	39	1
ZSHS	1	3	4	2	0	3	1	35	1
ZSHS	1	3	3	0	0	3	1	22	1
ZSHS	1	3	1	0	0	3	1	3	1

## Sheet: Supplementary Table 1-2
Supplementary Table 1-2																								cohort
																								TCGA	TCGA database
cohort	histotype	grade	pT	pN	M	pTNM	ACT	cutCXCR5CD8T	cutCD8T	MSI	EBV			cohort	histotype	grade	pT	pN	M	pTNM	cutCXCR5CD8T	cutCD8T		ACRG	ACRG database (GEO)
ZSHS	1	2	2	0	0	1	0	0	1	0	0			FUSCC	1	1	1	0	0	1	0	0
ZSHS	1	2	1	0	0	2	0	0	1	0	0			FUSCC	1	2	3	0	1	4	0	1
ZSHS	1	2	2	3	0	3	1	0	1	1	0			FUSCC	1	3	3	0	0	2	1	1
ZSHS	1	2	2	0	0	1	0	0	1	1	0			FUSCC	1	2	2	0	0	1	1	1
ZSHS	1	2	1	0	0	1	0	1	1	0	1			FUSCC	1	3	4	3	0	3	0	1
ZSHS	1	2	1	2	0	2	1	0	1	0	1			FUSCC	1	2	3	0	0	2	0	1
ZSHS	1	2	1	0	0	1	0	1	1	1	0			FUSCC	1	2	2	0	0	1	0	0
ZSHS	1	2	3	2	0	3	1	0	0	0	0			FUSCC	1	2	2	0	0	1	0	1
ZSHS	1	2	2	1	0	2	0	0	1	0	0			FUSCC	1	2	2	0	0	1	0	1
ZSHS	1	2	2	0	0	1	0	0	1	0	0			FUSCC	1	3	4	0	0	2	0	0
ZSHS	1	2	2	2	0	2	0	0	0	0	0			FUSCC	1	3	4	0	0	2	0	0
ZSHS	1	2	3	0	0	3	1	0	1	0	0			FUSCC	1	2	4	0	0	2	0	0
ZSHS	1	2	2	0	1	4	0	1	1	0	1			FUSCC	1	2	4	0	0	2	0	0
ZSHS	1	2	3	0	0	1	1	0	1	1	0			FUSCC	1	3	3	2	0	3	0	1
ZSHS	1	2	2	3	0	3	1	0	1	1	0			FUSCC	1	3	4	1	0	3	0	1
ZSHS	1	2	1	0	0	1	0	0	1	1	0			FUSCC	1	2	4	2	0	3	0	1
ZSHS	1	2	2	3	0	3	1	0	1	0	0			FUSCC	1	3	4	1	0	3	1	1
ZSHS	1	2	4	0	0	2	1	0	1	1	0			FUSCC	1	2	4	1	0	3	0	1
ZSHS	1	2	3	3	0	3	1	0	1	0	0			FUSCC	1	2	4	2	0	3	1	1
ZSHS	1	2	1	1	0	1	0	1	1	1	0			FUSCC	1	3	4	1	0	3	1	1
ZSHS	1	2	4	2	0	3	1	0	1	0	0			FUSCC	1	3	4	1	0	3	0	1
ZSHS	1	2	2	0	0	1	0	1	0	0	0			FUSCC	1	3	4	1	0	3	1	1
ZSHS	1	2	1	0	0	1	0	0	1	0	0			FUSCC	1	3	4	2	0	3	1	1
ZSHS	1	2	3	2	0	3	1	0	1	0	0			FUSCC	1	3	4	2	0	3	0	0
ZSHS	1	2	1	2	0	2	1	0	1	1	0			FUSCC	1	3	4	3	0	3	1	1
ZSHS	1	2	4	3	0	3	1	1	1	0	0			FUSCC	1	2	4	3	0	3	1	0
ZSHS	1	2	3	0	0	2	0	0	1	0	0			FUSCC	1	2	4	3	0	3	0	1
ZSHS	1	2	3	3	0	3	1	0	1	0	0			FUSCC	1	2	4	3	0	3	0	1
ZSHS	1	2	3	0	0	2	0	0	1	1	0			FUSCC	1	2	4	3	0	3	0	0
ZSHS	1	2	3	2	0	3	1	0	1	0	0			FUSCC	1	3	4	3	0	3	0	1
ZSHS	1	2	1	0	0	1	0	0	1	1	0			FUSCC	1	3	4	3	0	3	0	1
ZSHS	1	2	1	0	0	1	0	0	1	0	0			FUSCC	1	2	1	0	0	1	0	1
ZSHS	1	2	2	1	0	2	0	0	1	0	1			FUSCC	2	3	2	3	0	3	0	1
ZSHS	1	2	3	2	0	3	1	0	1	0	0			FUSCC	3	3	4	3	0	3	1	0
ZSHS	1	2	3	2	1	4	1	0	0	0	0			FUSCC	3	3	4	3	0	3	1	1
ZSHS	1	2	2	2	0	2	1	1	1	0	0			FUSCC	3	3	4	3	0	3	1	1
ZSHS	1	2	3	0	0	2	0	0	1	0	0			FUSCC	1	2	1	0	0	1	0	0
ZSHS	1	2	1	0	0	1	0	0	1	1	0			FUSCC	1	3	3	0	0	2	0	1
ZSHS	1	2	4	0	0	2	0	0	1	1	0			FUSCC	1	2	2	1	0	2	0	1
ZSHS	1	2	2	0	0	1	0	0	0	0	0			FUSCC	1	3	4	0	0	2	1	1
ZSHS	1	2	4	3	0	3	0	0	0	0	0			FUSCC	1	3	1	2	0	2	0	1
ZSHS	1	2	1	0	0	1	0	0	1	0	0			FUSCC	1	2	3	0	0	2	0	0
ZSHS	1	2	3	0	0	2	0	0	1	0	0			FUSCC	1	3	3	0	0	2	0	1
ZSHS	1	2	3	0	0	2	0	0	1	0	0			FUSCC	1	2	3	1	0	2	0	0
ZSHS	1	2	4	2	0	3	1	0	1	0	0			FUSCC	1	3	4	0	0	2	0	1
ZSHS	1	2	4	2	0	3	1	0	1	0	0			FUSCC	1	3	1	2	0	2	0	0
ZSHS	1	2	4	2	0	3	0	0	1	1	0			FUSCC	1	3	2	1	0	2	0	1
ZSHS	1	2	4	1	0	3	1	0	1	0	0			FUSCC	1	3	3	1	0	2	0	1
ZSHS	1	2	3	0	0	2	1	0	1	0	1			FUSCC	1	3	4	0	0	2	0	0
ZSHS	1	2	2	2	0	2	1	1	1	0	0			FUSCC	1	3	4	0	0	2	0	1
ZSHS	1	2	2	3	0	3	1	0	1	1	0			FUSCC	1	3	4	0	0	2	0	0
ZSHS	1	2	1	0	0	1	0	0	1	0	0			FUSCC	1	2	3	0	0	2	0	1
ZSHS	1	2	2	3	0	3	0	1	1	0	0			FUSCC	1	3	3	0	0	2	0	0
ZSHS	1	2	4	3	0	3	1	0	1	0	0			FUSCC	1	2	4	0	0	2	0	1
ZSHS	1	2	1	0	0	1	0	0	1	0	0			FUSCC	1	2	3	0	0	2	0	0
ZSHS	1	2	4	1	0	3	1	0	1	0	0			FUSCC	1	3	4	0	0	2	0	0
ZSHS	1	2	4	0	0	2	1	0	1	0	0			FUSCC	1	3	4	0	0	2	0	0
ZSHS	1	2	2	0	0	1	0	0	1	0	0			FUSCC	1	3	4	0	0	2	1	0
ZSHS	1	2	4	3	0	3	1	0	0	0	0			FUSCC	1	3	4	0	0	2	1	0
ZSHS	1	2	1	0	0	1	0	0	1	0	0			FUSCC	1	3	4	0	0	2	1	1
ZSHS	1	2	4	2	0	3	0	0	1	1	0			FUSCC	1	2	4	0	0	2	0	0
ZSHS	1	2	2	2	0	2	1	1	0	0	0			FUSCC	1	3	4	0	0	2	0	0
ZSHS	1	2	4	1	0	3	1	1	1	0	0			FUSCC	1	2	4	0	0	2	0	0
ZSHS	1	2	2	0	0	1	0	1	1	0	0			FUSCC	1	1	4	0	0	3	0	1
ZSHS	1	2	4	3	0	3	1	1	1	0	0			FUSCC	1	3	4	1	0	3	0	0
ZSHS	1	2	2	0	0	1	0	0	1	0	0			FUSCC	1	2	4	0	0	2	0	0
ZSHS	1	2	3	3	0	3	1	0	0	0	0			FUSCC	1	2	4	0	0	2	1	0
ZSHS	1	2	2	2	0	2	0	0	1	0	0			FUSCC	1	3	4	1	0	3	0	1
ZSHS	1	2	2	0	0	1	1	0	1	0	0			FUSCC	1	2	3	2	0	3	1	1
ZSHS	1	2	1	0	0	1	0	1	1	1	0			FUSCC	1	3	4	0	0	2	0	1
ZSHS	1	2	3	0	0	2	1	1	1	0	1			FUSCC	1	3	3	1	0	2	1	0
ZSHS	1	2	1	0	0	1	0	1	1	0	0			FUSCC	1	2	4	0	0	2	1	1
ZSHS	1	2	1	0	0	1	0	0	1	1	0			FUSCC	1	3	1	3	0	2	1	1
ZSHS	1	2	3	2	1	4	1	0	1	0	0			FUSCC	1	2	4	0	0	2	0	1
ZSHS	1	2	4	3	0	3	1	0	1	0	0			FUSCC	1	2	4	0	0	3	1	1
ZSHS	1	2	3	2	0	3	0	1	1	0	0			FUSCC	1	3	4	0	0	2	0	1
ZSHS	1	2	3	0	0	2	0	1	1	0	0			FUSCC	1	3	4	0	0	2	0	0
ZSHS	1	2	3	2	0	3	1	0	1	0	0			FUSCC	1	3	4	1	0	3	0	0
ZSHS	1	2	3	0	0	2	1	0	1	0	0			FUSCC	1	2	2	2	0	2	0	1
ZSHS	1	2	3	0	0	2	1	1	1	0	0			FUSCC	1	2	4	0	1	4	0	0
ZSHS	1	2	1	0	0	1	0	0	1	0	0			FUSCC	1	2	4	1	0	3	0	0
ZSHS	1	2	2	3	0	3	1	0	1	0	0			FUSCC	1	3	4	2	0	3	0	0
ZSHS	1	2	4	0	0	2	0	0	1	0	0			FUSCC	1	2	4	0	0	2	0	1
ZSHS	1	2	2	0	0	1	1	1	1	0	1			FUSCC	1	3	4	0	0	2	0	1
ZSHS	1	2	4	0	0	2	1	1	1	0	0			FUSCC	1	3	4	0	0	2	0	0
ZSHS	1	2	1	0	0	1	0	0	0	0	0			FUSCC	1	3	4	0	0	2	1	1
ZSHS	1	2	4	2	0	3	1	0	1	0	1			FUSCC	1	2	4	1	0	3	0	1
ZSHS	1	2	1	0	0	1	0	0	0	0	0			FUSCC	1	3	4	0	0	2	1	1
ZSHS	1	2	3	0	0	2	1	0	1	0	0			FUSCC	1	3	4	0	0	2	1	1
ZSHS	1	2	2	2	0	2	0	0	1	0	0			FUSCC	1	3	4	0	0	2	1	1
ZSHS	1	2	4	1	0	3	1	0	1	0	1			FUSCC	1	3	4	0	0	2	1	1
ZSHS	1	2	4	2	0	3	1	0	1	0	0			FUSCC	1	3	4	0	0	2	0	1
ZSHS	1	2	2	2	0	2	1	1	1	0	0			FUSCC	1	3	4	0	0	2	0	1
ZSHS	2	3	4	0	0	2	0	0	1	0	0			FUSCC	1	3	4	1	0	3	1	1
ZSHS	1	3	1	0	0	1	0	0	1	0	0			FUSCC	1	3	4	0	0	2	1	1
ZSHS	1	3	4	0	0	2	1	1	1	0	0			FUSCC	1	3	3	2	0	3	0	1
ZSHS	1	3	4	0	0	2	1	0	1	0	0			FUSCC	1	2	3	2	0	3	0	1
ZSHS	1	3	2	3	0	3	1	0	1	0	0			FUSCC	1	3	4	0	0	2	0	1
ZSHS	1	3	4	0	0	2	1	0	1	0	1			FUSCC	1	3	4	2	0	3	0	1
ZSHS	1	3	3	0	0	2	1	1	1	1	0			FUSCC	1	3	4	0	0	2	0	1
ZSHS	1	3	1	0	0	1	0	0	1	0	0			FUSCC	1	3	4	3	0	3	0	1
ZSHS	1	3	4	1	0	3	1	0	1	0	0			FUSCC	1	2	4	1	0	3	0	1
ZSHS	1	3	4	2	0	3	1	0	1	0	1			FUSCC	1	3	4	1	0	3	0	0
ZSHS	1	3	4	1	0	3	1	1	1	1	0			FUSCC	1	2	4	1	0	3	0	1
ZSHS	1	3	4	0	0	2	1	0	1	0	0			FUSCC	1	3	4	1	0	3	1	1
ZSHS	1	3	3	1	0	2	0	0	1	0	0			FUSCC	1	3	4	2	0	3	1	1
ZSHS	1	3	2	0	0	1	0	1	0	1	0			FUSCC	1	3	4	1	0	3	0	1
ZSHS	1	3	4	3	0	3	1	0	1	1	0			FUSCC	1	3	4	1	0	3	0	1
ZSHS	1	3	2	0	0	1	0	0	1	0	0			FUSCC	1	2	4	1	0	3	0	0
ZSHS	1	3	4	1	0	3	1	0	1	0	0			FUSCC	1	2	4	1	0	3	0	1
ZSHS	1	3	4	2	0	3	1	1	1	0	0			FUSCC	1	3	4	1	0	3	1	1
ZSHS	1	3	4	0	0	2	0	0	1	0	0			FUSCC	1	3	4	1	0	3	0	1
ZSHS	1	3	3	3	0	3	1	1	0	0	0			FUSCC	1	3	4	1	0	3	1	1
ZSHS	1	3	4	3	0	3	1	0	1	1	0			FUSCC	1	3	3	3	0	3	0	1
ZSHS	1	3	2	0	0	1	1	1	1	0	0			FUSCC	1	3	4	2	1	4	0	1
ZSHS	1	3	4	0	0	2	1	0	1	0	1			FUSCC	1	3	4	1	0	3	1	1
ZSHS	1	3	4	2	0	3	1	1	1	0	0			FUSCC	1	2	3	2	0	3	0	1
ZSHS	1	3	4	2	0	3	0	0	1	0	0			FUSCC	1	3	3	3	0	3	0	1
ZSHS	1	3	4	1	0	3	1	0	1	0	0			FUSCC	1	2	4	1	0	3	0	1
ZSHS	1	3	4	3	0	3	0	0	1	0	0			FUSCC	1	2	4	1	0	3	0	1
ZSHS	1	3	4	2	0	3	1	0	1	0	0			FUSCC	1	3	4	3	0	3	0	1
ZSHS	1	3	4	3	1	4	1	0	0	0	0			FUSCC	1	3	4	2	0	3	0	1
ZSHS	1	3	4	2	0	3	1	0	1	0	0			FUSCC	1	3	4	1	0	3	0	1
ZSHS	1	3	4	3	0	3	1	1	1	0	0			FUSCC	1	3	4	2	0	3	0	1
ZSHS	1	3	4	0	0	2	1	0	0	0	0			FUSCC	1	2	4	2	0	3	1	0
ZSHS	1	3	4	0	0	2	0	0	1	0	1			FUSCC	1	2	4	1	0	3	0	1
ZSHS	1	3	4	2	0	3	0	0	1	0	0			FUSCC	1	2	4	2	0	3	0	1
ZSHS	1	3	2	3	0	3	1	0	1	0	0			FUSCC	1	3	4	1	0	3	0	1
ZSHS	1	3	4	3	0	3	1	1	1	0	0			FUSCC	1	3	4	2	0	3	1	1
ZSHS	1	3	2	0	0	1	0	0	1	0	0			FUSCC	1	3	4	1	0	3	0	1
ZSHS	1	3	3	0	0	2	0	0	1	0	0			FUSCC	1	2	4	2	1	4	0	1
ZSHS	1	3	1	0	0	1	0	1	1	0	0			FUSCC	1	3	4	1	0	3	0	0
ZSHS	1	3	2	0	0	1	0	0	1	0	0			FUSCC	1	3	4	2	0	3	0	1
ZSHS	1	3	4	1	0	3	1	1	1	0	0			FUSCC	1	2	4	2	0	3	1	1
ZSHS	1	3	4	1	0	3	1	1	0	1	0			FUSCC	1	2	4	1	0	3	1	1
ZSHS	1	3	4	3	0	3	1	0	1	0	0			FUSCC	1	2	4	1	0	3	0	1
ZSHS	1	3	4	0	1	4	1	0	1	0	0			FUSCC	1	3	4	2	0	3	1	1
ZSHS	1	3	4	3	0	3	1	0	1	0	0			FUSCC	1	3	4	1	0	3	0	1
ZSHS	1	3	1	0	0	1	0	0	1	0	0			FUSCC	1	3	4	1	0	3	1	1
ZSHS	1	3	1	1	0	1	1	0	1	0	0			FUSCC	1	3	4	1	0	3	0	1
ZSHS	1	3	4	0	0	2	1	1	1	0	0			FUSCC	1	3	4	1	0	3	1	1
ZSHS	1	3	4	3	0	3	0	0	0	0	0			FUSCC	1	3	4	1	0	3	1	1
ZSHS	1	3	4	3	0	3	1	0	0	0	0			FUSCC	1	2	4	1	0	3	1	1
ZSHS	1	3	2	0	0	1	1	1	1	0	0			FUSCC	1	3	4	2	0	3	1	1
ZSHS	1	3	4	1	0	3	0	0	0	0	1			FUSCC	1	3	4	2	0	3	0	0
ZSHS	1	3	2	3	0	3	1	1	0	0	0			FUSCC	1	3	4	2	0	3	1	1
ZSHS	1	3	4	3	0	3	0	0	1	1	0			FUSCC	1	3	4	1	0	3	1	1
ZSHS	1	3	1	0	0	1	0	0	1	0	0			FUSCC	1	3	4	2	0	3	1	1
ZSHS	1	3	4	0	0	2	0	1	1	0	0			FUSCC	1	2	4	1	1	4	0	1
ZSHS	1	3	4	3	0	3	1	0	1	1	0			FUSCC	1	3	4	1	0	3	0	1
ZSHS	1	3	4	3	0	3	1	1	1	0	0			FUSCC	1	3	4	2	0	3	0	1
ZSHS	1	3	4	1	0	3	1	0	1	0	0			FUSCC	1	3	4	1	0	3	0	1
ZSHS	1	3	4	3	0	3	1	0	1	0	0			FUSCC	1	3	4	1	0	3	1	0
ZSHS	1	3	2	0	0	1	0	0	1	0	0			FUSCC	1	2	4	2	0	3	1	1
ZSHS	1	3	3	1	0	2	1	1	0	0	0			FUSCC	1	3	4	2	0	3	1	0
ZSHS	1	3	3	1	0	2	1	1	1	0	0			FUSCC	1	3	4	2	0	3	1	1
ZSHS	1	3	4	0	0	2	0	0	1	0	0			FUSCC	1	3	4	2	0	3	0	0
ZSHS	1	3	4	1	0	3	1	0	1	0	1			FUSCC	1	2	4	2	0	3	0	1
ZSHS	1	3	3	2	0	3	1	1	1	1	0			FUSCC	1	3	4	2	0	3	1	1
ZSHS	1	3	3	3	0	3	1	0	1	0	0			FUSCC	1	3	3	3	0	3	0	1
ZSHS	1	3	3	2	0	3	1	0	0	0	1			FUSCC	1	2	4	2	0	3	1	1
ZSHS	1	3	1	0	0	1	0	0	1	0	0			FUSCC	1	3	4	2	0	3	0	1
ZSHS	1	3	4	3	0	3	1	0	1	0	0			FUSCC	1	3	4	2	0	3	0	0
ZSHS	1	3	3	1	0	2	1	1	0	0	0			FUSCC	1	3	4	2	0	3	1	0
ZSHS	1	3	4	3	0	3	1	0	1	0	0			FUSCC	1	3	4	2	0	3	0	0
ZSHS	1	3	1	0	0	1	0	0	0	0	0			FUSCC	1	3	4	2	0	3	1	1
ZSHS	1	3	2	0	0	1	0	0	1	0	0			FUSCC	1	3	4	3	0	3	0	1
ZSHS	1	3	4	2	0	3	1	1	1	0	0			FUSCC	1	3	4	2	0	3	1	1
ZSHS	1	3	3	3	0	3	0	1	1	0	0			FUSCC	1	3	4	2	0	3	0	0
ZSHS	1	3	1	0	0	1	0	0	1	0	0			FUSCC	1	3	4	2	0	3	0	0
ZSHS	1	3	4	3	0	3	1	1	1	1	0			FUSCC	1	2	4	2	0	3	0	1
ZSHS	1	3	4	3	0	3	0	0	0	0	0			FUSCC	1	3	4	3	0	3	1	1
ZSHS	1	3	4	2	0	3	1	0	1	1	0			FUSCC	1	3	4	3	0	3	0	1
ZSHS	1	3	2	3	0	3	1	0	0	0	0			FUSCC	1	3	4	2	1	4	0	0
ZSHS	1	3	3	2	0	3	1	0	0	0	0			FUSCC	1	3	3	3	0	3	1	1
ZSHS	1	3	4	3	0	3	0	0	1	0	0			FUSCC	1	2	4	2	0	3	0	0
ZSHS	1	3	4	1	0	3	1	0	1	0	0			FUSCC	1	3	4	2	1	4	0	0
ZSHS	1	3	4	3	0	3	1	1	1	0	0			FUSCC	1	2	4	2	0	3	1	1
ZSHS	1	3	3	0	0	2	1	1	1	1	0			FUSCC	1	3	4	3	0	3	0	0
ZSHS	1	3	4	0	0	2	1	1	1	0	0			FUSCC	1	3	4	2	0	3	1	1
ZSHS	1	3	3	1	0	2	0	0	1	0	1			FUSCC	1	3	4	2	0	3	1	1
ZSHS	1	3	3	1	0	2	0	0	1	0	0			FUSCC	1	3	3	3	0	3	0	1
ZSHS	1	3	3	0	0	2	0	0	1	0	1			FUSCC	1	2	4	3	0	3	0	0
ZSHS	1	3	4	3	0	3	1	0	1	0	0			FUSCC	1	2	1	3	0	2	1	1
ZSHS	1	3	4	2	0	3	0	0	1	0	0			FUSCC	1	3	4	3	0	3	0	0
ZSHS	1	3	1	1	0	1	0	0	1	0	1			FUSCC	1	3	4	3	0	3	1	1
ZSHS	1	3	2	0	0	1	1	1	1	1	0			FUSCC	1	3	4	3	0	3	0	1
ZSHS	1	3	4	3	0	3	0	0	1	0	0			FUSCC	1	3	4	3	0	3	0	0
ZSHS	1	3	3	1	0	2	1	0	1	0	0			FUSCC	1	3	4	3	0	3	1	1
ZSHS	1	3	4	1	0	3	0	0	1	0	0			FUSCC	1	3	3	0	0	2	1	1
ZSHS	1	3	3	2	0	3	0	0	1	0	0			FUSCC	1	3	4	2	0	3	1	1
ZSHS	1	3	4	3	0	3	1	0	1	0	0			FUSCC	1	3	4	3	0	3	0	0
ZSHS	1	3	3	3	0	3	0	0	1	0	0			FUSCC	1	3	4	3	0	3	0	0
ZSHS	1	3	4	0	0	2	1	0	1	0	0			FUSCC	1	3	4	3	0	3	1	0
ZSHS	1	3	3	0	0	2	1	0	1	1	0			FUSCC	1	3	4	3	0	3	0	1
ZSHS	1	3	4	2	0	3	1	0	1	0	0			FUSCC	1	2	4	3	0	3	0	1
ZSHS	1	3	2	0	0	1	0	0	1	0	0			FUSCC	1	3	4	3	0	3	1	1
ZSHS	1	3	4	3	0	3	0	0	1	0	0			FUSCC	1	3	4	3	0	3	0	1
ZSHS	1	3	2	0	0	1	0	0	1	1	0			FUSCC	1	3	4	3	0	3	0	0
ZSHS	1	3	4	3	0	3	0	1	1	0	0			FUSCC	1	2	4	3	0	3	0	1
ZSHS	1	3	4	3	0	3	1	0	1	1	0			FUSCC	1	3	4	3	0	3	0	0
ZSHS	1	3	4	3	0	3	1	0	1	0	0			FUSCC	1	2	4	3	0	3	0	1
ZSHS	1	3	4	3	0	3	0	1	1	0	0			FUSCC	1	3	4	3	0	3	0	1
ZSHS	1	3	2	0	0	1	0	0	1	0	0			FUSCC	1	3	4	3	0	3	0	1
ZSHS	1	3	4	0	0	2	1	0	1	0	0			FUSCC	1	2	4	3	0	3	1	1
ZSHS	1	3	1	0	0	1	0	1	1	1	0			FUSCC	1	3	4	3	0	3	1	1
ZSHS	1	3	3	3	0	3	1	0	1	0	1			FUSCC	1	3	4	3	0	3	1	1
ZSHS	1	3	3	2	0	3	1	0	1	0	0			FUSCC	1	2	4	3	0	3	0	1
ZSHS	1	3	2	3	0	3	1	0	0	0	0			FUSCC	1	3	4	3	0	3	1	1
ZSHS	1	3	4	2	0	3	1	0	1	0	0			FUSCC	1	2	4	3	0	3	0	1
ZSHS	1	3	4	3	0	3	1	0	1	0	0			FUSCC	1	3	4	3	0	3	0	1
ZSHS	1	3	4	3	0	3	1	0	1	0	0			FUSCC	1	3	4	3	0	3	0	1
ZSHS	1	3	4	3	0	3	1	0	1	0	0			FUSCC	1	3	4	3	0	3	0	0
ZSHS	1	3	4	2	0	3	1	0	1	1	0			FUSCC	1	3	4	3	0	3	1	1
ZSHS	1	3	4	1	0	3	1	0	1	0	0			FUSCC	1	3	4	3	0	3	0	1
ZSHS	1	3	4	0	0	3	1	0	1	0	0			FUSCC	1	3	4	3	0	3	0	1
ZSHS	1	3	2	2	0	2	1	1	1	1	0			FUSCC	1	2	4	3	0	3	1	1
ZSHS	1	3	4	3	0	3	1	1	1	0	0			FUSCC	1	3	4	2	0	3	0	1
ZSHS	1	3	4	0	0	2	1	0	1	0	0			FUSCC	1	3	4	3	0	3	0	1
ZSHS	1	3	4	3	0	3	1	0	1	1	0			FUSCC	1	3	4	3	0	3	1	1
ZSHS	1	3	4	1	0	3	1	0	1	0	0			FUSCC	1	3	4	3	0	3	1	1
ZSHS	1	3	4	3	0	3	1	0	1	0	0			FUSCC	1	3	4	3	0	3	0	1
ZSHS	1	3	3	1	0	2	1	0	0	0	0			FUSCC	1	3	4	3	0	3	0	1
ZSHS	1	3	4	3	0	3	1	0	0	0	0			FUSCC	1	3	4	3	0	3	0	1
ZSHS	1	3	4	2	0	3	1	0	1	1	0			FUSCC	1	2	4	3	0	3	0	1
ZSHS	1	3	4	3	0	3	1	0	1	0	0			FUSCC	1	3	4	3	0	3	0	1
ZSHS	1	3	4	3	0	3	1	0	1	0	0			FUSCC	1	3	4	3	0	3	0	1
ZSHS	1	3	4	2	0	3	0	0	1	0	0			FUSCC	1	3	4	3	0	3	0	1
ZSHS	1	3	4	0	0	2	0	1	0	0	0			FUSCC	1	3	4	3	0	3	0	1
ZSHS	1	3	4	3	0	3	1	0	1	0	0			FUSCC	1	3	4	3	0	3	0	1
ZSHS	1	3	4	3	0	3	1	0	0	0	0			FUSCC	1	3	4	3	0	3	0	1
ZSHS	1	3	4	3	0	3	0	0	1	0	0			FUSCC	1	2	4	3	0	3	0	1
ZSHS	1	3	4	1	0	3	1	0	1	0	0			FUSCC	1	3	4	3	0	3	0	1
ZSHS	1	3	1	0	0	1	0	1	1	1	0			FUSCC	1	3	4	3	0	3	0	1
ZSHS	1	3	4	3	0	3	1	0	1	1	0			FUSCC	1	3	4	3	1	4	0	0
ZSHS	1	3	4	3	0	3	1	0	1	0	0			FUSCC	1	3	4	3	0	3	0	1
ZSHS	1	3	4	2	0	3	1	0	1	1	0			FUSCC	1	3	4	3	0	3	1	1
ZSHS	1	3	2	1	0	2	0	1	1	0	0			FUSCC	1	3	4	3	0	3	0	1
ZSHS	1	3	4	3	0	3	1	0	1	0	0			FUSCC	1	2	4	3	0	3	1	1
ZSHS	1	3	4	1	0	3	0	0	1	0	0			FUSCC	1	2	4	3	0	3	0	1
ZSHS	1	3	4	3	0	3	1	0	1	0	0			FUSCC	1	3	4	3	0	3	0	1
ZSHS	1	3	4	0	0	2	1	0	0	1	0			FUSCC	1	2	4	3	0	3	0	1
ZSHS	1	3	4	3	0	3	1	1	1	0	0			FUSCC	1	3	4	3	0	3	0	1
ZSHS	1	3	3	2	0	3	1	0	1	0	0			FUSCC	1	3	4	3	0	3	0	1
ZSHS	1	3	4	3	0	3	1	0	1	0	0			FUSCC	1	3	4	3	0	3	0	1
ZSHS	1	3	1	2	0	2	0	0	1	0	0			FUSCC	1	3	4	3	0	3	0	1
ZSHS	1	3	4	0	0	2	0	0	1	0	0			FUSCC	1	2	4	3	1	4	0	1
ZSHS	1	3	4	3	0	3	1	0	1	1	0			FUSCC	1	3	4	3	0	3	0	1
ZSHS	1	3	3	0	0	2	1	0	1	0	0			FUSCC	1	3	4	3	0	3	1	1
ZSHS	1	3	4	3	0	3	1	0	1	1	0			FUSCC	1	3	4	1	0	3	0	1
ZSHS	1	3	4	3	0	3	1	0	1	0	0			FUSCC	1	3	4	3	1	4	0	1
ZSHS	1	3	4	3	0	3	1	0	1	1	0			FUSCC	1	3	4	3	0	3	0	1
ZSHS	1	3	4	0	0	2	0	0	1	1	0			FUSCC	1	2	4	3	0	3	1	1
ZSHS	1	3	2	2	0	2	1	0	1	0	1			FUSCC	1	3	4	3	0	3	1	1
ZSHS	1	3	2	0	0	1	0	1	1	0	0			FUSCC	1	2	4	3	0	3	1	1
ZSHS	1	3	4	0	0	2	0	0	1	0	0			FUSCC	1	3	4	3	0	3	0	1
ZSHS	1	3	2	0	0	1	1	0	1	1	0			FUSCC	1	3	4	3	0	3	1	1
ZSHS	1	3	2	1	0	2	1	1	1	0	0			FUSCC	1	3	4	3	0	3	1	1
ZSHS	1	3	3	0	0	2	0	0	1	0	1			FUSCC	1	3	4	3	0	3	0	1
ZSHS	1	3	4	2	1	4	1	0	1	0	0			FUSCC	4	3	3	1	0	2	0	1
ZSHS	1	3	4	3	0	3	1	0	0	0	0			FUSCC	2	2	1	0	0	1	0	1
ZSHS	1	3	1	0	0	1	0	1	1	0	0			FUSCC	2	3	4	0	0	2	0	1
ZSHS	1	3	4	3	0	3	1	0	1	0	0			FUSCC	2	2	4	0	0	2	1	1
ZSHS	1	3	4	2	0	3	1	0	0	0	0			FUSCC	2	3	4	0	0	2	1	0
ZSHS	1	3	4	0	0	2	0	0	1	0	0			FUSCC	2	3	4	3	0	3	1	1
ZSHS	1	3	1	0	0	1	0	0	1	1	0			FUSCC	2	3	4	3	0	3	0	1
ZSHS	1	3	4	0	0	2	1	1	1	0	0			FUSCC	2	3	4	3	0	3	0	1
ZSHS	1	3	4	3	0	3	1	0	1	0	0			FUSCC	3	3	4	0	0	2	0	1
ZSHS	1	3	4	2	0	3	1	0	1	0	0			FUSCC	3	3	4	0	0	2	0	1
ZSHS	1	3	2	0	0	1	1	1	0	1	0			FUSCC	3	3	4	1	0	3	1	1
ZSHS	1	3	2	2	0	2	1	0	1	0	0			FUSCC	3	3	2	3	0	3	1	0
ZSHS	1	3	1	1	0	1	0	0	1	0	0			FUSCC	3	3	4	1	0	3	0	1
ZSHS	1	3	1	0	0	1	0	1	1	0	1			FUSCC	3	3	4	2	0	3	0	1
ZSHS	1	3	4	3	0	3	1	1	0	0	0			FUSCC	3	3	4	2	0	3	0	1
ZSHS	1	3	4	0	0	2	0	0	1	0	0			FUSCC	3	3	4	3	0	3	0	1
ZSHS	1	3	4	3	0	3	1	1	1	0	0			FUSCC	3	3	4	3	0	3	0	0
ZSHS	1	3	3	1	0	2	1	1	1	0	0			FUSCC	4	3	4	1	0	3	0	1
ZSHS	1	3	4	2	0	3	1	1	1	0	0			FUSCC	2	3	4	0	0	2	0	1
ZSHS	1	3	4	3	0	3	1	0	0	0	0			FUSCC	2	3	4	1	0	3	0	1
ZSHS	1	3	4	3	0	3	1	0	0	0	0			FUSCC	2	3	3	1	0	2	1	1
ZSHS	1	3	3	3	0	3	1	0	1	1	0			FUSCC	2	2	4	1	0	3	0	1
ZSHS	1	3	4	3	0	3	0	0	1	0	0			FUSCC	2	3	4	1	0	3	1	1
ZSHS	1	3	3	3	0	3	1	0	1	0	0			FUSCC	2	2	4	1	0	3	0	1
ZSHS	1	3	3	0	0	2	1	0	1	1	0			FUSCC	2	3	4	2	0	3	0	1
ZSHS	1	3	4	3	0	3	1	0	0	0	0			FUSCC	2	3	4	3	0	3	0	1
ZSHS	1	3	4	3	0	3	1	0	1	1	0			FUSCC	2	3	4	3	0	3	0	1
ZSHS	1	3	4	2	0	3	0	0	1	0	0			FUSCC	2	3	4	3	0	3	1	0
ZSHS	1	3	3	3	0	3	0	1	1	0	0			FUSCC	2	3	4	3	1	4	0	1
ZSHS	1	3	1	0	0	1	0	0	0	0	0			FUSCC	2	3	4	3	0	3	0	1
ZSHS	1	3	3	3	0	3	1	0	1	0	0			FUSCC	2	3	4	3	0	3	1	1
ZSHS	1	3	4	3	0	3	0	0	1	0	0			FUSCC	2	3	4	3	0	3	1	1
ZSHS	1	3	2	0	0	1	0	0	1	0	0			FUSCC	2	3	4	3	0	3	1	1
ZSHS	1	3	4	0	0	3	1	1	1	1	0			FUSCC	2	3	4	3	0	3	1	1
ZSHS	1	3	4	0	0	2	0	0	1	0	0			FUSCC	3	3	3	2	0	3	0	0
ZSHS	1	3	3	3	0	3	1	0	1	0	0			FUSCC	3	3	2	3	0	3	0	1
ZSHS	1	3	2	1	0	2	1	1	1	0	0			FUSCC	3	3	4	3	1	4	1	1
ZSHS	1	3	4	3	0	3	1	0	1	0	0			FUSCC	3	3	4	3	0	3	1	1
ZSHS	1	3	4	0	0	2	1	0	1	0	1			FUSCC	3	3	4	0	0	2	0	1
ZSHS	1	3	4	2	0	3	1	0	1	0	1			FUSCC	3	3	4	2	0	3	1	1
ZSHS	1	3	3	2	0	3	1	0	1	0	0			FUSCC	3	3	4	1	0	3	1	1
ZSHS	1	3	2	1	0	2	1	1	0	0	0			FUSCC	3	3	4	1	0	3	1	1
ZSHS	1	3	3	2	0	3	1	1	1	1	0			FUSCC	3	3	4	3	0	3	1	1
ZSHS	1	3	3	0	0	2	0	0	1	0	0			FUSCC	3	3	4	2	0	3	1	1
ZSHS	1	3	4	2	0	3	1	0	0	1	0			FUSCC	3	3	4	3	0	3	0	1
ZSHS	1	3	4	3	0	3	0	0	1	0	0			FUSCC	3	3	3	3	0	3	0	0
ZSHS	1	3	4	2	1	4	1	0	0	0	0			FUSCC	3	3	4	3	1	4	0	0
ZSHS	1	3	3	3	1	4	1	0	1	0	1			FUSCC	3	3	4	3	0	3	1	1
ZSHS	1	3	4	3	0	3	1	0	1	0	0			FUSCC	3	3	4	3	0	3	0	1
ZSHS	1	3	3	1	0	2	1	1	0	0	0			FUSCC	3	3	4	3	0	3	0	1
ZSHS	1	3	3	2	0	3	1	0	1	0	0			FUSCC	3	3	4	3	1	4	0	1
ZSHS	1	3	2	0	0	1	0	1	1	0	1			FUSCC	3	3	4	3	0	3	0	1
ZSHS	1	3	4	2	0	3	0	0	1	0	0			FUSCC	3	3	4	3	0	3	0	1
ZSHS	1	3	4	0	0	2	1	1	1	0	1			FUSCC	4	3	4	1	0	3	0	0
ZSHS	1	3	4	3	0	3	1	1	1	1	0			FUSCC	4	2	3	0	0	2	1	1
ZSHS	1	3	3	3	0	3	1	0	1	0	0			FUSCC	4	3	4	3	0	3	1	1
ZSHS	1	3	4	0	0	2	0	1	1	0	0			FUSCC	4	3	4	0	0	2	0	0
ZSHS	1	3	2	2	0	2	1	0	1	0	0			FUSCC	4	3	4	0	0	2	0	1
ZSHS	1	3	2	2	0	2	1	1	1	1	0			FUSCC	4	3	4	1	0	3	1	1
ZSHS	1	3	3	3	0	3	1	1	1	0	0			FUSCC	4	2	4	0	0	2	0	0
ZSHS	1	3	4	2	0	3	1	1	1	0	1			FUSCC	3	3	1	0	0	1	0	1
ZSHS	1	3	4	3	0	3	1	0	1	0	0			FUSCC	3	3	4	3	0	3	0	0
ZSHS	1	3	3	1	0	2	1	0	1	0	0			FUSCC	3	3	4	3	0	3	0	1
ZSHS	1	3	4	3	0	3	0	0	1	0	0			FUSCC	3	3	4	0	0	2	1	0
ZSHS	1	3	4	2	0	3	1	0	1	0	0			FUSCC	1	3	4	3	0	3	1	1
ZSHS	1	3	2	0	0	1	1	0	1	1	0
ZSHS	1	3	4	2	0	3	1	0	1	0	0
ZSHS	1	3	4	0	0	2	1	0	1	1	0
ZSHS	1	3	3	3	0	3	0	0	0	0	0
ZSHS	1	3	1	0	0	1	0	0	1	1	0
ZSHS	1	3	2	2	0	2	0	1	0	1	0
ZSHS	1	3	4	3	0	3	0	0	1	1	0
ZSHS	1	3	4	3	0	3	1	0	1	0	0
ZSHS	1	3	3	3	0	3	1	0	1	0	0
ZSHS	1	3	1	0	0	1	0	1	0	0	0
ZSHS	1	3	4	3	0	3	1	0	1	0	0
ZSHS	1	3	4	3	0	3	1	1	1	0	0
ZSHS	1	3	4	3	0	3	1	0	1	0	0
ZSHS	1	3	4	1	0	3	1	1	1	0	1
ZSHS	1	3	4	1	0	3	1	0	1	0	0
ZSHS	1	3	4	3	0	3	0	0	1	0	1
ZSHS	1	3	4	3	0	3	1	1	1	0	1
ZSHS	1	3	4	2	0	3	1	1	1	0	1
ZSHS	1	3	1	0	0	1	0	0	1	0	0
ZSHS	1	3	4	3	0	3	1	0	1	0	0
ZSHS	1	3	4	3	0	3	0	0	0	0	0
ZSHS	1	3	4	3	0	3	0	0	0	0	0
ZSHS	1	3	1	0	0	1	0	0	0	1	0
ZSHS	1	3	4	3	0	3	1	0	1	0	0
ZSHS	1	3	4	2	0	3	1	1	1	1	0
ZSHS	1	3	4	3	0	3	0	1	1	0	0
ZSHS	1	3	1	3	0	2	0	1	1	0	0
ZSHS	1	3	4	3	0	3	1	0	1	0	0
ZSHS	1	3	1	1	0	1	0	1	1	0	0
ZSHS	1	3	3	0	0	2	1	1	1	0	0
ZSHS	1	3	4	3	1	4	0	0	1	0	0
ZSHS	1	3	4	1	0	3	1	1	1	1	0
ZSHS	1	3	4	3	0	3	1	1	1	0	0
ZSHS	1	3	4	2	0	3	1	1	1	0	1
ZSHS	1	3	4	2	0	3	1	0	1	0	0
ZSHS	1	3	4	3	0	3	1	0	1	0	0
ZSHS	1	3	1	0	0	1	0	0	1	0	0
ZSHS	1	3	4	3	0	3	1	1	1	0	1
ZSHS	1	3	4	3	0	3	0	0	1	0	0
ZSHS	1	3	4	2	0	3	0	1	0	1	0
ZSHS	1	3	3	3	0	3	0	0	0	0	0
ZSHS	1	3	3	3	0	3	1	0	1	0	0
ZSHS	1	3	4	0	0	2	1	1	0	0	1
ZSHS	4	3	4	3	0	3	1	0	0	0	0
ZSHS	3	3	3	2	0	3	1	0	1	0	0
ZSHS	3	3	4	3	0	3	1	1	0	0	0
ZSHS	3	3	4	3	0	3	1	0	1	0	1
ZSHS	3	3	1	0	0	1	0	0	1	0	0
ZSHS	3	3	2	0	0	1	0	1	1	0	0
ZSHS	3	3	3	0	0	2	1	0	1	1	0
ZSHS	3	3	4	2	0	3	1	1	1	0	0
ZSHS	3	3	1	0	0	1	0	1	1	0	0
ZSHS	3	3	1	0	0	1	0	0	1	0	0
ZSHS	3	3	3	1	0	2	1	0	0	0	0
ZSHS	3	3	3	2	0	3	1	0	1	1	0
ZSHS	3	3	2	0	0	1	0	1	1	0	0
ZSHS	3	3	1	1	0	1	0	0	1	1	0
ZSHS	3	3	3	1	0	2	1	0	1	0	0
ZSHS	3	3	3	3	0	3	1	0	0	0	0
ZSHS	3	3	4	3	0	3	1	1	0	1	0
ZSHS	3	3	4	3	0	3	0	0	1	0	0
ZSHS	3	3	1	0	0	1	0	0	1	0	0
ZSHS	2	3	4	0	0	2	1	1	1	0	0
ZSHS	2	3	1	0	0	1	0	0	1	0	0
ZSHS	2	3	3	0	0	2	1	1	0	1	0
ZSHS	2	3	4	3	0	3	1	0	0	1	0
ZSHS	2	3	4	0	0	3	0	0	1	0	0
ZSHS	2	3	3	3	0	3	1	0	0	0	0
ZSHS	3	3	1	0	0	1	0	0	1	0	0
ZSHS	3	3	1	1	0	1	0	0	1	0	0
ZSHS	3	3	4	0	0	2	1	0	1	0	0
ZSHS	2	3	3	3	0	3	0	1	1	0	0
ZSHS	3	3	1	0	0	1	0	0	1	0	1
ZSHS	3	3	2	2	0	2	1	0	1	0	0
ZSHS	2	3	4	3	0	3	1	1	0	0	0
ZSHS	3	3	3	2	0	3	0	0	0	0	0
ZSHS	1	3	4	3	0	3	1	0	1	0	0
ZSHS	1	1	1	0	0	1	0	0	1	1	0
ZSHS	1	1	1	0	0	1	0	0	1	0	0
ZSHS	1	1	1	0	0	1	0	0	0	0	0
ZSHS	1	1	1	0	0	1	0	0	1	1	0
ZSHS	1	1	1	0	0	1	0	1	1	0	0
ZSHS	1	1	1	0	0	1	0	1	0	0	0
ZSHS	1	1	1	0	0	1	0	1	0	1	0
ZSHS	1	1	1	0	0	1	0	0	1	0	1
ZSHS	1	1	1	0	0	1	0	0	1	0	0
ZSHS	1	1	1	0	0	1	0	1	1	1	0
ZSHS	1	1	1	0	0	1	0	0	1	0	0
ZSHS	1	1	1	1	0	1	0	1	1	0	0
ZSHS	1	1	1	0	0	1	0	0	1	0	0
ZSHS	1	1	1	0	0	1	0	0	1	0	0
ZSHS	4	3	4	3	0	3	0	0	1	0	0
ZSHS	4	3	2	2	0	2	1	1	1	0	0
ZSHS	4	3	4	0	0	2	1	1	1	1	0
ZSHS	4	3	4	1	0	3	1	1	1	1	0
ZSHS	3	3	4	2	0	3	1	0	1	0	0
ZSHS	3	3	4	2	0	3	0	0	1	1	0
ZSHS	3	3	1	0	0	1	0	0	1	1	0
ZSHS	3	3	1	0	0	1	0	0	1	0	0
ZSHS	3	3	4	2	0	3	1	0	0	0	0
ZSHS	3	3	1	0	0	1	0	0	1	1	0
ZSHS	3	3	1	0	0	1	0	1	1	0	0
ZSHS	3	3	4	1	0	3	1	0	1	0	0
ZSHS	3	3	1	0	0	1	0	0	1	0	0
ZSHS	3	3	1	0	0	1	0	0	1	1	0
ZSHS	3	3	1	0	0	1	0	1	0	1	0
ZSHS	3	3	3	3	0	3	1	0	1	0	0
ZSHS	3	3	1	0	0	1	0	0	1	0	0
ZSHS	3	3	3	3	0	3	1	0	0	0	1
ZSHS	3	3	3	0	0	2	1	1	1	0	0
ZSHS	2	3	3	3	0	3	1	0	1	1	0
ZSHS	2	3	4	2	0	3	0	0	1	0	0
ZSHS	2	3	4	3	0	3	1	0	1	0	0
ZSHS	2	3	3	0	0	2	1	1	1	1	0
ZSHS	2	3	4	0	0	2	0	0	1	0	0
ZSHS	2	3	4	2	0	3	1	0	1	0	0
ZSHS	2	3	3	1	0	2	1	0	1	1	0
ZSHS	2	3	4	3	0	3	1	0	1	1	0
ZSHS	2	3	4	3	0	3	1	0	1	1	0
ZSHS	2	3	4	3	0	3	0	1	1	0	0
ZSHS	2	3	4	2	0	3	0	1	0	0	0
ZSHS	2	3	3	2	0	3	1	0	1	0	0
ZSHS	2	3	4	2	0	3	1	0	1	1	0
ZSHS	2	3	4	0	0	2	1	0	0	0	0
ZSHS	2	3	4	3	0	3	1	0	1	0	0
ZSHS	2	3	3	2	0	3	1	0	0	0	0
ZSHS	3	3	4	3	0	3	1	0	1	0	0
ZSHS	3	3	3	3	0	3	1	0	1	0	0
ZSHS	3	3	4	2	0	3	1	0	1	0	0
ZSHS	3	3	4	0	0	2	1	1	1	0	0
ZSHS	3	3	2	2	0	2	0	1	1	0	1
ZSHS	3	3	2	0	0	1	1	0	1	0	1
ZSHS	1	2	1	0	0	1	0	0	1	0	0

## Sheet: Supplenemtary Table 3
Supplementary Table 3												cohort
												ACRG	ACRG database (GEO)
cohort	histotype	grade	pT	pN	pTNM	MSI	EBV	ACT	cutCXCR5CD8T	cutCD8T
ZSHS-TNM23	1	3	4	3	3	0	0	1	1	1
ZSHS-TNM23	1	3	3	0	2	1	0	1	1	1
ZSHS-TNM23	1	3	4	0	2	0	0	1	1	1
ZSHS-TNM23	1	3	3	1	2	0	1	0	0	1
ZSHS-TNM23	1	2	1	0	2	0	0	0	0	1
ZSHS-TNM23	1	3	3	1	2	0	0	0	0	1
ZSHS-TNM23	3	3	4	3	3	0	0	1	0	1
ZSHS-TNM23	1	2	2	3	3	1	0	1	0	1
ZSHS-TNM23	3	3	3	3	3	0	0	1	0	1
ZSHS-TNM23	1	3	3	0	2	0	1	0	0	1
ZSHS-TNM23	1	3	4	0	2	0	0	1	1	1
ZSHS-TNM23	1	3	4	3	3	0	0	1	0	1
ZSHS-TNM23	2	3	3	3	3	0	0	0	1	1
ZSHS-TNM23	1	2	1	2	2	0	1	1	0	1
ZSHS-TNM23	3	3	4	2	3	0	0	1	0	1
ZSHS-TNM23	1	3	4	2	3	0	0	0	0	1
ZSHS-TNM23	1	3	4	3	3	0	0	0	0	1
ZSHS-TNM23	1	3	4	0	2	0	0	1	0	1
ZSHS-TNM23	1	2	3	2	3	0	0	1	0	0
ZSHS-TNM23	1	3	3	1	2	0	0	1	0	1
ZSHS-TNM23	3	3	4	0	2	0	0	1	0	1
ZSHS-TNM23	3	3	4	2	3	1	0	0	0	1
ZSHS-TNM23	1	2	2	1	2	0	0	0	0	1
ZSHS-TNM23	1	2	2	2	2	0	0	0	0	0
ZSHS-TNM23	1	2	3	0	3	0	0	1	0	1
ZSHS-TNM23	1	3	4	1	3	0	0	0	0	1
ZSHS-TNM23	1	3	3	2	3	0	0	0	0	1
ZSHS-TNM23	2	3	3	3	3	1	0	1	0	1
ZSHS-TNM23	2	3	4	2	3	0	0	0	0	1
ZSHS-TNM23	1	3	4	3	3	0	0	1	0	1
ZSHS-TNM23	1	3	2	3	3	0	0	1	0	1
ZSHS-TNM23	1	3	3	3	3	0	0	0	0	1
ZSHS-TNM23	1	3	4	0	2	0	0	1	0	1
ZSHS-TNM23	2	3	4	3	3	0	0	1	0	1
ZSHS-TNM23	1	3	3	0	2	1	0	1	0	1
ZSHS-TNM23	1	3	4	2	3	0	0	1	0	1
ZSHS-TNM23	2	3	3	0	2	1	0	1	1	1
ZSHS-TNM23	1	3	4	3	3	0	0	0	0	1
ZSHS-TNM23	1	2	2	3	3	1	0	1	0	1
ZSHS-TNM23	1	3	4	0	2	0	1	1	0	1
ZSHS-TNM23	1	3	3	0	2	1	0	1	1	1
ZSHS-TNM23	2	3	4	0	2	0	0	0	0	1
ZSHS-TNM23	1	3	4	3	3	0	0	0	1	1
ZSHS-TNM23	1	3	4	3	3	1	0	1	0	1
ZSHS-TNM23	1	3	4	3	3	0	0	1	0	1
ZSHS-TNM23	1	2	2	3	3	0	0	1	0	1
ZSHS-TNM23	1	3	4	3	3	0	0	0	1	1
ZSHS-TNM23	1	3	4	0	2	0	0	1	0	1
ZSHS-TNM23	1	3	4	1	3	0	0	1	0	1
ZSHS-TNM23	1	3	4	2	3	0	1	1	0	1
ZSHS-TNM23	1	3	4	1	3	1	0	1	1	1
ZSHS-TNM23	1	3	3	3	3	0	1	1	0	1
ZSHS-TNM23	1	3	3	2	3	0	0	1	0	1
ZSHS-TNM23	1	2	4	0	2	1	0	1	0	1
ZSHS-TNM23	1	3	2	3	3	0	0	1	0	0
ZSHS-TNM23	3	3	4	2	3	0	0	1	0	0
ZSHS-TNM23	1	2	3	3	3	0	0	1	0	1
ZSHS-TNM23	1	3	4	2	3	0	0	1	0	1
ZSHS-TNM23	3	3	3	2	3	0	0	1	0	1
ZSHS-TNM23	1	2	4	2	3	0	0	1	0	1
ZSHS-TNM23	1	3	4	3	3	0	0	1	0	1
ZSHS-TNM23	2	3	4	2	3	0	0	1	0	1
ZSHS-TNM23	1	3	4	0	2	0	0	1	0	1
ZSHS-TNM23	1	3	4	3	3	0	0	1	0	1
ZSHS-TNM23	1	3	3	1	2	0	0	0	0	1
ZSHS-TNM23	1	2	3	2	3	0	0	1	0	1
ZSHS-TNM23	1	3	4	3	3	0	0	1	0	1
ZSHS-TNM23	1	3	4	2	3	1	0	1	0	1
ZSHS-TNM23	1	3	4	3	3	1	0	1	1	1
ZSHS-TNM23	1	3	4	3	3	1	0	1	0	1
ZSHS-TNM23	2	3	4	0	2	0	0	0	0	1
ZSHS-TNM23	1	3	4	1	3	0	0	1	0	1
ZSHS-TNM23	3	3	4	3	3	0	0	1	1	0
ZSHS-TNM23	2	3	3	1	2	1	0	1	0	1
ZSHS-TNM23	1	3	4	0	3	0	0	1	0	1
ZSHS-TNM23	1	3	2	2	2	1	0	1	1	1
ZSHS-TNM23	1	3	4	3	3	0	0	1	1	1
ZSHS-TNM23	1	3	4	0	2	0	0	1	0	1
ZSHS-TNM23	1	3	4	3	3	1	0	1	0	1
ZSHS-TNM23	1	2	1	2	2	1	0	1	0	1
ZSHS-TNM23	1	2	4	3	3	0	0	1	1	1
ZSHS-TNM23	1	3	4	1	3	0	0	1	0	1
ZSHS-TNM23	1	3	4	1	3	0	0	1	0	1
ZSHS-TNM23	3	3	2	2	2	0	1	0	1	1
ZSHS-TNM23	1	2	3	0	2	0	0	0	0	1
ZSHS-TNM23	1	2	3	3	3	0	0	1	0	1
ZSHS-TNM23	1	2	3	0	2	1	0	0	0	1
ZSHS-TNM23	1	3	4	2	3	0	0	1	1	1
ZSHS-TNM23	1	2	3	2	3	0	0	1	0	1
ZSHS-TNM23	1	3	4	3	3	0	0	1	0	1
ZSHS-TNM23	2	3	4	3	3	1	0	1	0	1
ZSHS-TNM23	2	3	4	3	3	1	0	1	0	1
ZSHS-TNM23	1	3	3	1	2	0	0	1	0	0
ZSHS-TNM23	1	3	4	0	2	0	0	0	0	1
ZSHS-TNM23	1	3	3	3	3	0	0	1	1	0
ZSHS-TNM23	1	3	4	3	3	1	0	1	0	1
ZSHS-TNM23	1	3	4	3	3	0	0	1	0	0
ZSHS-TNM23	3	3	4	3	3	0	1	1	0	1
ZSHS-TNM23	1	3	4	2	3	1	0	1	0	1
ZSHS-TNM23	1	3	4	3	3	0	0	1	0	1
ZSHS-TNM23	1	3	4	0	2	0	1	1	0	1
ZSHS-TNM23	1	3	4	2	3	0	0	1	1	1
ZSHS-TNM23	1	3	4	3	3	0	0	1	0	1
ZSHS-TNM23	1	3	4	2	3	0	0	0	0	1
ZSHS-TNM23	3	3	4	2	3	0	0	1	0	1
ZSHS-TNM23	1	3	4	2	3	0	0	0	0	1
ZSHS-TNM23	1	3	4	0	2	0	0	0	1	0
ZSHS-TNM23	1	3	4	1	3	0	0	1	0	1
ZSHS-TNM23	1	3	4	3	3	0	0	1	0	1
ZSHS-TNM23	1	3	4	3	3	0	0	1	0	0
ZSHS-TNM23	2	3	4	3	3	0	0	0	1	1
ZSHS-TNM23	3	3	4	0	2	0	0	1	1	1
ZSHS-TNM23	3	3	3	0	2	1	0	1	0	1
ZSHS-TNM23	3	3	2	2	2	0	0	1	0	1
ZSHS-TNM23	1	2	2	1	2	0	1	0	0	1
ZSHS-TNM23	1	3	4	3	3	0	0	0	0	1
ZSHS-TNM23	1	2	3	2	3	0	0	1	0	1
ZSHS-TNM23	1	3	4	1	3	0	0	1	0	1
ZSHS-TNM23	1	3	4	3	3	0	0	0	0	1
ZSHS-TNM23	1	3	4	3	3	1	0	1	0	1
ZSHS-TNM23	1	2	2	2	2	0	0	1	1	1
ZSHS-TNM23	3	3	4	2	3	0	0	1	1	1
ZSHS-TNM23	1	2	3	0	2	0	0	0	0	1
ZSHS-TNM23	1	3	4	2	3	0	0	1	0	1
ZSHS-TNM23	1	3	4	3	3	0	0	1	0	1
ZSHS-TNM23	1	3	4	2	3	1	0	1	0	1
ZSHS-TNM23	1	3	4	2	3	0	0	1	0	1
ZSHS-TNM23	1	3	2	1	2	0	0	0	1	1
ZSHS-TNM23	1	3	4	3	3	0	0	1	1	1
ZSHS-TNM23	1	3	4	3	3	0	0	1	0	1
ZSHS-TNM23	1	3	4	1	3	0	0	0	0	1
ZSHS-TNM23	1	3	4	3	3	0	0	1	0	1
ZSHS-TNM23	1	3	4	0	2	1	0	1	0	0
ZSHS-TNM23	1	3	4	3	3	0	0	1	1	1
ZSHS-TNM23	1	2	4	0	2	1	0	0	0	1
ZSHS-TNM23	1	3	3	2	3	0	0	1	0	1
ZSHS-TNM23	1	3	4	3	3	0	0	0	0	0
ZSHS-TNM23	2	3	4	0	2	0	0	1	1	1
ZSHS-TNM23	1	3	4	3	3	0	0	1	0	1
ZSHS-TNM23	1	3	4	0	2	0	0	1	0	0
ZSHS-TNM23	4	3	4	0	2	1	0	1	1	1
ZSHS-TNM23	1	3	4	0	2	0	1	0	0	1
ZSHS-TNM23	1	3	1	2	2	0	0	0	0	1
ZSHS-TNM23	1	3	4	2	3	0	0	0	0	1
ZSHS-TNM23	1	2	4	3	3	0	0	0	0	0
ZSHS-TNM23	1	3	4	0	2	0	0	0	0	1
ZSHS-TNM23	1	3	4	3	3	1	0	1	0	1
ZSHS-TNM23	1	3	2	3	3	0	0	1	0	1
ZSHS-TNM23	1	3	3	0	2	0	0	1	0	1
ZSHS-TNM23	3	3	4	1	3	0	0	1	0	1
ZSHS-TNM23	1	2	3	0	2	0	0	0	0	1
ZSHS-TNM23	1	3	4	3	3	0	0	1	1	1
ZSHS-TNM23	1	3	4	3	3	1	0	1	0	1
ZSHS-TNM23	1	3	4	3	3	0	0	1	0	1
ZSHS-TNM23	1	3	4	3	3	1	0	1	0	1
ZSHS-TNM23	1	3	4	0	2	1	0	0	0	1
ZSHS-TNM23	1	3	2	2	2	0	1	1	0	1
ZSHS-TNM23	1	2	3	0	2	0	0	0	0	1
ZSHS-TNM23	1	3	4	0	2	0	0	0	0	1
ZSHS-TNM23	1	3	3	0	2	0	0	0	0	1
ZSHS-TNM23	3	3	3	1	2	0	0	1	0	0
ZSHS-TNM23	1	3	2	1	2	0	0	1	1	1
ZSHS-TNM23	3	3	3	2	3	1	0	1	0	1
ZSHS-TNM23	1	3	3	0	2	0	1	0	0	1
ZSHS-TNM23	1	2	4	2	3	0	0	1	0	1
ZSHS-TNM23	1	3	4	3	3	0	0	1	0	0
ZSHS-TNM23	1	3	4	1	3	0	0	1	1	1
ZSHS-TNM23	1	2	4	2	3	0	0	1	0	1
ZSHS-TNM23	1	3	4	3	3	0	0	1	0	1
ZSHS-TNM23	2	3	4	2	3	0	0	0	1	0
ZSHS-TNM23	1	2	4	2	3	1	0	0	0	1
ZSHS-TNM23	1	3	4	1	3	1	0	1	1	0
ZSHS-TNM23	1	3	4	2	3	0	0	1	0	0
ZSHS-TNM23	2	3	3	2	3	0	0	1	0	1
ZSHS-TNM23	1	3	4	0	2	0	0	0	0	1
ZSHS-TNM23	1	3	4	0	2	0	0	1	1	1
ZSHS-TNM23	1	3	4	3	3	0	0	1	0	1
ZSHS-TNM23	1	2	4	1	3	0	0	1	0	1
ZSHS-TNM23	2	3	4	3	3	0	0	1	1	0
ZSHS-TNM23	1	3	4	2	3	0	0	1	0	1
ZSHS-TNM23	1	3	4	3	3	0	0	1	0	1
ZSHS-TNM23	1	3	2	2	2	0	0	1	0	1
ZSHS-TNM23	1	3	4	3	3	0	0	1	1	0
ZSHS-TNM23	1	3	4	0	2	0	0	0	0	1
ZSHS-TNM23	1	3	4	3	3	0	0	1	1	1
ZSHS-TNM23	1	3	3	1	2	0	0	1	1	1
ZSHS-TNM23	1	3	4	2	3	0	0	1	1	1
ZSHS-TNM23	1	3	4	3	3	0	0	1	0	1
ZSHS-TNM23	1	3	4	3	3	0	0	1	0	0
ZSHS-TNM23	1	3	4	2	3	1	0	1	0	1
ZSHS-TNM23	1	3	4	3	3	0	0	1	0	0
ZSHS-TNM23	1	3	3	3	3	1	0	1	0	1
ZSHS-TNM23	1	2	3	0	2	0	1	1	0	1
ZSHS-TNM23	1	2	2	2	2	0	0	1	1	1
ZSHS-TNM23	1	3	4	0	2	0	0	1	1	1
ZSHS-TNM23	1	2	2	3	3	1	0	1	0	1
ZSHS-TNM23	1	3	4	3	3	0	0	0	0	1
ZSHS-TNM23	1	3	4	3	3	0	0	0	0	0
ZSHS-TNM23	1	3	3	3	3	0	0	1	0	1
ZSHS-TNM23	1	3	4	3	3	0	0	1	0	0
ZSHS-TNM23	1	2	2	3	3	0	0	0	1	1
ZSHS-TNM23	1	3	3	0	2	1	0	1	0	1
ZSHS-TNM23	1	3	4	1	3	0	1	0	0	0
ZSHS-TNM23	1	3	4	3	3	0	0	1	0	0
ZSHS-TNM23	1	3	4	3	3	1	0	1	0	1
ZSHS-TNM23	1	3	4	2	3	0	0	0	0	1
ZSHS-TNM23	1	3	3	3	3	0	0	0	1	1
ZSHS-TNM23	1	2	4	3	3	0	0	1	0	1
ZSHS-TNM23	1	3	2	3	3	0	0	1	0	0
ZSHS-TNM23	1	3	3	3	3	0	0	1	0	1
ZSHS-TNM23	1	3	2	3	3	0	0	1	1	0
ZSHS-TNM23	2	3	4	2	3	1	0	1	0	1
ZSHS-TNM23	1	2	4	1	3	0	0	1	0	1
ZSHS-TNM23	1	3	4	3	3	1	0	0	0	1
ZSHS-TNM23	1	3	3	2	3	0	0	1	0	0
ZSHS-TNM23	1	3	4	3	3	0	0	0	0	1
ZSHS-TNM23	1	3	4	3	3	0	0	1	0	1
ZSHS-TNM23	1	3	4	0	3	1	0	1	1	1
ZSHS-TNM23	1	3	4	0	2	0	0	0	0	1
ZSHS-TNM23	1	2	4	0	2	0	0	1	0	1
ZSHS-TNM23	4	3	4	1	3	1	0	1	1	1
ZSHS-TNM23	1	3	3	3	3	0	0	1	0	1
ZSHS-TNM23	1	3	4	0	2	0	0	0	1	1
ZSHS-TNM23	1	3	2	1	2	0	0	1	1	1
ZSHS-TNM23	1	3	4	3	3	0	0	1	0	1
ZSHS-TNM23	2	3	3	0	2	1	0	1	1	0
ZSHS-TNM23	1	3	4	0	2	0	1	1	0	1
ZSHS-TNM23	1	3	4	3	3	1	0	1	0	1
ZSHS-TNM23	1	3	4	3	3	0	0	1	1	1
ZSHS-TNM23	1	3	4	2	3	0	1	1	0	1
ZSHS-TNM23	3	3	4	3	3	1	0	1	1	0
ZSHS-TNM23	2	3	4	3	3	1	0	1	0	0
ZSHS-TNM23	2	3	4	0	2	0	0	1	0	0
ZSHS-TNM23	1	3	3	2	3	0	0	1	0	1
ZSHS-TNM23	1	2	4	3	3	0	0	1	0	0
ZSHS-TNM23	1	3	2	1	2	0	0	1	1	0
ZSHS-TNM23	1	3	4	1	3	0	0	1	0	1
ZSHS-TNM23	1	3	3	2	3	1	0	1	1	1
ZSHS-TNM23	1	3	3	0	2	0	0	0	0	1
ZSHS-TNM23	1	2	4	2	3	1	0	0	0	1
ZSHS-TNM23	1	2	2	2	2	0	0	1	1	0
ZSHS-TNM23	1	2	4	1	3	0	0	1	1	1
ZSHS-TNM23	1	3	4	3	3	0	0	1	0	1
ZSHS-TNM23	1	3	4	2	3	1	0	1	0	0
ZSHS-TNM23	1	3	4	3	3	0	0	0	0	1
ZSHS-TNM23	1	3	4	3	3	0	0	1	0	1
ZSHS-TNM23	1	2	4	3	3	0	0	1	1	1
ZSHS-TNM23	1	2	3	3	3	0	0	1	0	0
ZSHS-TNM23	1	3	3	1	2	0	0	1	1	0
ZSHS-TNM23	1	2	2	2	2	0	0	0	0	1
ZSHS-TNM23	1	3	3	1	2	0	0	1	1	0
ZSHS-TNM23	1	3	3	2	3	0	0	1	0	1
ZSHS-TNM23	3	3	3	1	2	0	0	1	0	1
ZSHS-TNM23	1	3	4	2	3	0	0	0	0	1
ZSHS-TNM23	3	3	3	3	3	0	0	1	0	1
ZSHS-TNM23	1	3	4	0	2	0	1	1	1	1
ZSHS-TNM23	1	3	4	3	3	1	0	1	1	1
ZSHS-TNM23	1	2	3	0	2	0	1	1	1	1
ZSHS-TNM23	1	3	3	3	3	0	0	1	0	1
ZSHS-TNM23	1	3	4	0	2	0	0	0	1	1
ZSHS-TNM23	1	3	2	2	2	0	0	1	0	1
ZSHS-TNM23	1	3	2	2	2	1	0	1	1	1
ZSHS-TNM23	1	3	3	1	2	0	0	1	1	1
ZSHS-TNM23	1	3	3	3	3	0	0	1	1	1
ZSHS-TNM23	1	3	4	2	3	0	1	1	1	1
ZSHS-TNM23	1	3	4	3	3	0	0	1	0	1
ZSHS-TNM23	1	3	3	1	2	0	0	1	0	1
ZSHS-TNM23	1	3	4	0	2	0	0	0	0	1
ZSHS-TNM23	1	3	4	3	3	0	0	0	0	1
ZSHS-TNM23	3	3	3	2	3	0	0	0	0	0
ZSHS-TNM23	1	2	4	3	3	0	0	1	0	1
ZSHS-TNM23	1	3	4	2	3	0	0	1	0	1
ZSHS-TNM23	1	3	4	2	3	0	0	1	0	1
ZSHS-TNM23	1	3	4	1	3	0	1	1	0	1
ZSHS-TNM23	1	2	3	2	3	0	0	0	1	1
ZSHS-TNM23	1	3	4	0	2	1	0	1	0	1
ZSHS-TNM23	1	2	3	0	2	0	0	0	1	1
ZSHS-TNM23	1	2	3	2	3	0	0	1	0	1
ZSHS-TNM23	4	3	4	3	3	0	0	0	0	1
ZSHS-TNM23	1	3	3	3	3	0	0	0	0	0
ZSHS-TNM23	1	2	3	0	2	0	0	1	0	1
ZSHS-TNM23	1	3	3	2	3	1	0	1	1	1
ZSHS-TNM23	1	3	3	3	3	0	0	1	0	1
ZSHS-TNM23	1	3	2	2	2	1	0	0	1	0
ZSHS-TNM23	2	3	4	0	3	0	0	0	0	1
ZSHS-TNM23	1	3	3	2	3	0	1	1	0	0
ZSHS-TNM23	1	2	3	0	2	0	0	1	1	1
ZSHS-TNM23	1	3	4	3	3	1	0	0	0	1
ZSHS-TNM23	1	3	4	3	3	0	0	1	0	1
ZSHS-TNM23	1	3	3	3	3	0	0	1	0	1
ZSHS-TNM23	1	3	4	3	3	0	0	1	0	1
ZSHS-TNM23	1	3	4	3	3	0	0	0	0	1
ZSHS-TNM23	1	3	4	3	3	0	0	1	1	1
ZSHS-TNM23	1	3	4	3	3	0	0	1	0	1
ZSHS-TNM23	1	3	4	1	3	0	1	1	1	1
ZSHS-TNM23	2	3	4	3	3	0	0	1	0	1
ZSHS-TNM23	1	3	4	1	3	0	0	1	0	1
ZSHS-TNM23	1	2	2	3	3	0	0	1	0	1
ZSHS-TNM23	1	3	4	3	3	0	1	0	0	1
ZSHS-TNM23	1	3	4	3	3	0	0	1	0	1
ZSHS-TNM23	1	2	4	0	2	0	0	0	0	1
ZSHS-TNM23	1	3	4	3	3	0	1	1	1	1
ZSHS-TNM23	1	3	4	2	3	0	1	1	1	1
ZSHS-TNM23	1	2	4	0	2	0	0	1	1	1
ZSHS-TNM23	1	3	4	3	3	0	0	1	0	1
ZSHS-TNM23	1	3	3	1	2	0	0	1	1	0
ZSHS-TNM23	1	3	4	3	3	0	0	0	0	0
ZSHS-TNM23	3	3	4	3	3	0	0	0	0	1
ZSHS-TNM23	3	3	3	3	3	0	1	1	0	0
ZSHS-TNM23	1	3	4	3	3	0	0	0	0	0
ZSHS-TNM23	1	3	4	3	3	0	0	1	0	1
ZSHS-TNM23	1	3	4	2	3	1	0	1	1	1
ZSHS-TNM23	1	2	4	2	3	0	1	1	0	1
ZSHS-TNM23	1	3	4	3	3	0	0	0	1	1
ZSHS-TNM23	1	3	1	3	2	0	0	0	1	1
ZSHS-TNM23	1	3	4	3	3	0	0	1	0	1
ZSHS-TNM23	1	3	4	3	3	0	0	1	0	1
ZSHS-TNM23	2	3	3	2	3	0	0	1	0	0
ZSHS-TNM23	1	3	3	0	2	0	0	1	1	1
ZSHS-TNM23	3	3	3	0	2	0	0	1	1	1
ZSHS-TNM23	1	3	4	1	3	1	0	1	1	1
ZSHS-TNM23	1	2	3	0	2	0	0	1	0	1
ZSHS-TNM23	1	3	4	3	3	0	0	1	1	1
ZSHS-TNM23	3	3	3	3	3	0	0	1	0	0
ZSHS-TNM23	1	3	4	2	3	0	0	1	1	1
ZSHS-TNM23	1	3	4	2	3	0	1	1	1	1
ZSHS-TNM23	1	2	2	2	2	0	0	0	0	1
ZSHS-TNM23	1	2	4	1	3	0	1	1	0	1
ZSHS-TNM23	1	3	4	2	3	0	0	1	0	1
ZSHS-TNM23	1	2	4	2	3	0	0	1	0	1
ZSHS-TNM23	1	3	3	3	3	0	0	0	1	1
ZSHS-TNM23	1	3	4	1	3	0	0	1	0	1
ZSHS-TNM23	1	3	4	3	3	0	0	1	0	1
ZSHS-TNM23	4	3	4	3	3	0	0	1	0	0
ZSHS-TNM23	1	3	4	3	3	0	1	1	1	1
ZSHS-TNM23	2	3	3	3	3	0	0	1	0	0
ZSHS-TNM23	1	3	4	3	3	0	0	0	0	1
ZSHS-TNM23	4	3	2	2	2	0	0	1	1	1
ZSHS-TNM23	1	3	4	2	3	1	0	0	1	0
ZSHS-TNM23	1	3	3	3	3	0	0	0	0	0
ZSHS-TNM23	1	3	3	3	3	0	0	1	0	1
ZSHS-TNM23	1	3	4	0	2	0	1	1	1	0
ZSHS-TNM23	1	2	2	2	2	0	0	1	1	1

## Sheet: Supplementary Table 4-5
Supplementary Table 4
														cohort
cohort	histotype	grade	pT	pN	pTNM	MSI	EBV	ACT	cutCXCR5CD8T	cutCD8T	OStime	OS		ACRG-TNM23	ACRG database (GEO)
ZSHS-TNM23	1	3	4	3	3	0	0	1	1	1	68	1
ZSHS-TNM23	1	3	3	0	2	1	0	1	1	1	22	1
ZSHS-TNM23	1	3	4	0	2	0	0	1	1	1	76	0
ZSHS-TNM23	1	3	3	1	2	0	1	0	0	1	38	1
ZSHS-TNM23	1	2	1	0	2	0	0	0	0	1	28	1
ZSHS-TNM23	1	3	3	1	2	0	0	0	0	1	75	0
ZSHS-TNM23	3	3	4	3	3	0	0	1	0	1	2	1
ZSHS-TNM23	1	2	2	3	3	1	0	1	0	1	11	1
ZSHS-TNM23	3	3	3	3	3	0	0	1	0	1	53	1
ZSHS-TNM23	1	3	3	0	2	0	1	0	0	1	75	0
ZSHS-TNM23	1	3	4	0	2	0	0	1	1	1	75	0
ZSHS-TNM23	1	3	4	3	3	0	0	1	0	1	75	0
ZSHS-TNM23	2	3	3	3	3	0	0	0	1	1	6	1
ZSHS-TNM23	1	2	1	2	2	0	1	1	0	1	75	0
ZSHS-TNM23	3	3	4	2	3	0	0	1	0	1	34	1
ZSHS-TNM23	1	3	4	2	3	0	0	0	0	1	4	1
ZSHS-TNM23	1	3	4	3	3	0	0	0	0	1	3	1
ZSHS-TNM23	1	3	4	0	2	0	0	1	0	1	75	0
ZSHS-TNM23	1	2	3	2	3	0	0	1	0	0	75	0
ZSHS-TNM23	1	3	3	1	2	0	0	1	0	1	26	1
ZSHS-TNM23	3	3	4	0	2	0	0	1	0	1	36	1
ZSHS-TNM23	3	3	4	2	3	1	0	0	0	1	6	1
ZSHS-TNM23	1	2	2	1	2	0	0	0	0	1	32	1
ZSHS-TNM23	1	2	2	2	2	0	0	0	0	0	75	0
ZSHS-TNM23	1	2	3	0	3	0	0	1	0	1	75	0
ZSHS-TNM23	1	3	4	1	3	0	0	0	0	1	8	1
ZSHS-TNM23	1	3	3	2	3	0	0	0	0	1	75	0
ZSHS-TNM23	2	3	3	3	3	1	0	1	0	1	31	1
ZSHS-TNM23	2	3	4	2	3	0	0	0	0	1	18	1
ZSHS-TNM23	1	3	4	3	3	0	0	1	0	1	75	0
ZSHS-TNM23	1	3	2	3	3	0	0	1	0	1	23	1
ZSHS-TNM23	1	3	3	3	3	0	0	0	0	1	3	1
ZSHS-TNM23	1	3	4	0	2	0	0	1	0	1	75	0
ZSHS-TNM23	2	3	4	3	3	0	0	1	0	1	25	1
ZSHS-TNM23	1	3	3	0	2	1	0	1	0	1	74	0
ZSHS-TNM23	1	3	4	2	3	0	0	1	0	1	45	1
ZSHS-TNM23	2	3	3	0	2	1	0	1	1	1	74	0
ZSHS-TNM23	1	3	4	3	3	0	0	0	0	1	13	1
ZSHS-TNM23	1	2	2	3	3	1	0	1	0	1	14	1
ZSHS-TNM23	1	3	4	0	2	0	1	1	0	1	74	0
ZSHS-TNM23	1	3	3	0	2	1	0	1	1	1	74	0
ZSHS-TNM23	2	3	4	0	2	0	0	0	0	1	74	0
ZSHS-TNM23	1	3	4	3	3	0	0	0	1	1	6	1
ZSHS-TNM23	1	3	4	3	3	1	0	1	0	1	11	1
ZSHS-TNM23	1	3	4	3	3	0	0	1	0	1	74	0
ZSHS-TNM23	1	2	2	3	3	0	0	1	0	1	8	1
ZSHS-TNM23	1	3	4	3	3	0	0	0	1	1	7	1
ZSHS-TNM23	1	3	4	0	2	0	0	1	0	1	72	0
ZSHS-TNM23	1	3	4	1	3	0	0	1	0	1	72	0
ZSHS-TNM23	1	3	4	2	3	0	1	1	0	1	69	0
ZSHS-TNM23	1	3	4	1	3	1	0	1	1	1	72	0
ZSHS-TNM23	1	3	3	3	3	0	1	1	0	1	65	1
ZSHS-TNM23	1	3	3	2	3	0	0	1	0	1	72	0
ZSHS-TNM23	1	2	4	0	2	1	0	1	0	1	75	0
ZSHS-TNM23	1	3	2	3	3	0	0	1	0	0	70	0
ZSHS-TNM23	3	3	4	2	3	0	0	1	0	0	50	1
ZSHS-TNM23	1	2	3	3	3	0	0	1	0	1	6	1
ZSHS-TNM23	1	3	4	2	3	0	0	1	0	1	19	1
ZSHS-TNM23	3	3	3	2	3	0	0	1	0	1	14	1
ZSHS-TNM23	1	2	4	2	3	0	0	1	0	1	69	0
ZSHS-TNM23	1	3	4	3	3	0	0	1	0	1	20	1
ZSHS-TNM23	2	3	4	2	3	0	0	1	0	1	70	0
ZSHS-TNM23	1	3	4	0	2	0	0	1	0	1	33	1
ZSHS-TNM23	1	3	4	3	3	0	0	1	0	1	5	1
ZSHS-TNM23	1	3	3	1	2	0	0	0	0	1	22	1
ZSHS-TNM23	1	2	3	2	3	0	0	1	0	1	39	1
ZSHS-TNM23	1	3	4	3	3	0	0	1	0	1	36	1
ZSHS-TNM23	1	3	4	2	3	1	0	1	0	1	11	1
ZSHS-TNM23	1	3	4	3	3	1	0	1	1	1	65	0
ZSHS-TNM23	1	3	4	3	3	1	0	1	0	1	66	0
ZSHS-TNM23	2	3	4	0	2	0	0	0	0	1	67	0
ZSHS-TNM23	1	3	4	1	3	0	0	1	0	1	37	1
ZSHS-TNM23	3	3	4	3	3	0	0	1	1	0	18	1
ZSHS-TNM23	2	3	3	1	2	1	0	1	0	1	65	0
ZSHS-TNM23	1	3	4	0	3	0	0	1	0	1	20	1
ZSHS-TNM23	1	3	2	2	2	1	0	1	1	1	72	0
ZSHS-TNM23	1	3	4	3	3	0	0	1	1	1	56	0
ZSHS-TNM23	1	3	4	0	2	0	0	1	0	1	74	0
ZSHS-TNM23	1	3	4	3	3	1	0	1	0	1	7	1
ZSHS-TNM23	1	2	1	2	2	1	0	1	0	1	64	0
ZSHS-TNM23	1	2	4	3	3	0	0	1	1	1	64	0
ZSHS-TNM23	1	3	4	1	3	0	0	1	0	1	13	1
ZSHS-TNM23	1	3	4	1	3	0	0	1	0	1	8	1
ZSHS-TNM23	3	3	2	2	2	0	1	0	1	1	63	0
ZSHS-TNM23	1	2	3	0	2	0	0	0	0	1	63	0
ZSHS-TNM23	1	2	3	3	3	0	0	1	0	1	32	1
ZSHS-TNM23	1	2	3	0	2	1	0	0	0	1	52	1
ZSHS-TNM23	1	3	4	2	3	0	0	1	1	1	69	0
ZSHS-TNM23	1	2	3	2	3	0	0	1	0	1	22	1
ZSHS-TNM23	1	3	4	3	3	0	0	1	0	1	8	1
ZSHS-TNM23	2	3	4	3	3	1	0	1	0	1	63	0
ZSHS-TNM23	2	3	4	3	3	1	0	1	0	1	25	1
ZSHS-TNM23	1	3	3	1	2	0	0	1	0	0	2	1
ZSHS-TNM23	1	3	4	0	2	0	0	0	0	1	5	0
ZSHS-TNM23	1	3	3	3	3	0	0	1	1	0	72	0
ZSHS-TNM23	1	3	4	3	3	1	0	1	0	1	62	0
ZSHS-TNM23	1	3	4	3	3	0	0	1	0	0	26	1
ZSHS-TNM23	3	3	4	3	3	0	1	1	0	1	42	1
ZSHS-TNM23	1	3	4	2	3	1	0	1	0	1	61	0
ZSHS-TNM23	1	3	4	3	3	0	0	1	0	1	36	1
ZSHS-TNM23	1	3	4	0	2	0	1	1	0	1	63	0
ZSHS-TNM23	1	3	4	2	3	0	0	1	1	1	42	1
ZSHS-TNM23	1	3	4	3	3	0	0	1	0	1	13	1
ZSHS-TNM23	1	3	4	2	3	0	0	0	0	1	49	1
ZSHS-TNM23	3	3	4	2	3	0	0	1	0	1	60	0
ZSHS-TNM23	1	3	4	2	3	0	0	0	0	1	23	1
ZSHS-TNM23	1	3	4	0	2	0	0	0	1	0	4	1
ZSHS-TNM23	1	3	4	1	3	0	0	1	0	1	58	0
ZSHS-TNM23	1	3	4	3	3	0	0	1	0	1	7	1
ZSHS-TNM23	1	3	4	3	3	0	0	1	0	0	40	1
ZSHS-TNM23	2	3	4	3	3	0	0	0	1	1	16	1
ZSHS-TNM23	3	3	4	0	2	0	0	1	1	1	68	0
ZSHS-TNM23	3	3	3	0	2	1	0	1	0	1	27	1
ZSHS-TNM23	3	3	2	2	2	0	0	1	0	1	61	0
ZSHS-TNM23	1	2	2	1	2	0	1	0	0	1	58	0
ZSHS-TNM23	1	3	4	3	3	0	0	0	0	1	22	1
ZSHS-TNM23	1	2	3	2	3	0	0	1	0	1	58	0
ZSHS-TNM23	1	3	4	1	3	0	0	1	0	1	45	1
ZSHS-TNM23	1	3	4	3	3	0	0	0	0	1	13	1
ZSHS-TNM23	1	3	4	3	3	1	0	1	0	1	38	1
ZSHS-TNM23	1	2	2	2	2	0	0	1	1	1	58	0
ZSHS-TNM23	3	3	4	2	3	0	0	1	1	1	58	0
ZSHS-TNM23	1	2	3	0	2	0	0	0	0	1	16	1
ZSHS-TNM23	1	3	4	2	3	0	0	1	0	1	58	0
ZSHS-TNM23	1	3	4	3	3	0	0	1	0	1	56	1
ZSHS-TNM23	1	3	4	2	3	1	0	1	0	1	71	0
ZSHS-TNM23	1	3	4	2	3	0	0	1	0	1	58	0
ZSHS-TNM23	1	3	2	1	2	0	0	0	1	1	21	1
ZSHS-TNM23	1	3	4	3	3	0	0	1	1	1	57	0
ZSHS-TNM23	1	3	4	3	3	0	0	1	0	1	16	1
ZSHS-TNM23	1	3	4	1	3	0	0	0	0	1	27	1
ZSHS-TNM23	1	3	4	3	3	0	0	1	0	1	27	1
ZSHS-TNM23	1	3	4	0	2	1	0	1	0	0	57	0
ZSHS-TNM23	1	3	4	3	3	0	0	1	1	1	13	1
ZSHS-TNM23	1	2	4	0	2	1	0	0	0	1	56	0
ZSHS-TNM23	1	3	3	2	3	0	0	1	0	1	13	1
ZSHS-TNM23	1	3	4	3	3	0	0	0	0	0	11	1
ZSHS-TNM23	2	3	4	0	2	0	0	1	1	1	56	0
ZSHS-TNM23	1	3	4	3	3	0	0	1	0	1	56	0
ZSHS-TNM23	1	3	4	0	2	0	0	1	0	0	12	1
ZSHS-TNM23	4	3	4	0	2	1	0	1	1	1	56	0
ZSHS-TNM23	1	3	4	0	2	0	1	0	0	1	55	0
ZSHS-TNM23	1	3	1	2	2	0	0	0	0	1	55	0
ZSHS-TNM23	1	3	4	2	3	0	0	0	0	1	46	1
ZSHS-TNM23	1	2	4	3	3	0	0	0	0	0	3	1
ZSHS-TNM23	1	3	4	0	2	0	0	0	0	1	5	1
ZSHS-TNM23	1	3	4	3	3	1	0	1	0	1	12	1
ZSHS-TNM23	1	3	2	3	3	0	0	1	0	1	7	1
ZSHS-TNM23	1	3	3	0	2	0	0	1	0	1	9	1
ZSHS-TNM23	3	3	4	1	3	0	0	1	0	1	28	1
ZSHS-TNM23	1	2	3	0	2	0	0	0	0	1	55	0
ZSHS-TNM23	1	3	4	3	3	0	0	1	1	1	10	1
ZSHS-TNM23	1	3	4	3	3	1	0	1	0	1	46	1
ZSHS-TNM23	1	3	4	3	3	0	0	1	0	1	5	1
ZSHS-TNM23	1	3	4	3	3	1	0	1	0	1	23	1
ZSHS-TNM23	1	3	4	0	2	1	0	0	0	1	54	0
ZSHS-TNM23	1	3	2	2	2	0	1	1	0	1	54	0
ZSHS-TNM23	1	2	3	0	2	0	0	0	0	1	54	0
ZSHS-TNM23	1	3	4	0	2	0	0	0	0	1	8	1
ZSHS-TNM23	1	3	3	0	2	0	0	0	0	1	54	0
ZSHS-TNM23	3	3	3	1	2	0	0	1	0	0	23	1
ZSHS-TNM23	1	3	2	1	2	0	0	1	1	1	52	0
ZSHS-TNM23	3	3	3	2	3	1	0	1	0	1	15	1
ZSHS-TNM23	1	3	3	0	2	0	1	0	0	1	12	1
ZSHS-TNM23	1	2	4	2	3	0	0	1	0	1	27	1
ZSHS-TNM23	1	3	4	3	3	0	0	1	0	0	5	1
ZSHS-TNM23	1	3	4	1	3	0	0	1	1	1	52	0
ZSHS-TNM23	1	2	4	2	3	0	0	1	0	1	7	1
ZSHS-TNM23	1	3	4	3	3	0	0	1	0	1	11	1
ZSHS-TNM23	2	3	4	2	3	0	0	0	1	0	37	1
ZSHS-TNM23	1	2	4	2	3	1	0	0	0	1	47	1
ZSHS-TNM23	1	3	4	1	3	1	0	1	1	0	51	0
ZSHS-TNM23	1	3	4	2	3	0	0	1	0	0	11	1
ZSHS-TNM23	2	3	3	2	3	0	0	1	0	1	51	0
ZSHS-TNM23	1	3	4	0	2	0	0	0	0	1	51	0
ZSHS-TNM23	1	3	4	0	2	0	0	1	1	1	50	0
ZSHS-TNM23	1	3	4	3	3	0	0	1	0	1	22	1
ZSHS-TNM23	1	2	4	1	3	0	0	1	0	1	11	1
ZSHS-TNM23	2	3	4	3	3	0	0	1	1	0	49	0
ZSHS-TNM23	1	3	4	2	3	0	0	1	0	1	51	0
ZSHS-TNM23	1	3	4	3	3	0	0	1	0	1	26	1
ZSHS-TNM23	1	3	2	2	2	0	0	1	0	1	56	1
ZSHS-TNM23	1	3	4	3	3	0	0	1	1	0	54	1
ZSHS-TNM23	1	3	4	0	2	0	0	0	0	1	60	0
ZSHS-TNM23	1	3	4	3	3	0	0	1	1	1	48	0
ZSHS-TNM23	1	3	3	1	2	0	0	1	1	1	48	0
ZSHS-TNM23	1	3	4	2	3	0	0	1	1	1	49	0
ZSHS-TNM23	1	3	4	3	3	0	0	1	0	1	32	1
ZSHS-TNM23	1	3	4	3	3	0	0	1	0	0	18	1
ZSHS-TNM23	1	3	4	2	3	1	0	1	0	1	13	1
ZSHS-TNM23	1	3	4	3	3	0	0	1	0	0	7	1
ZSHS-TNM23	1	3	3	3	3	1	0	1	0	1	65	0
ZSHS-TNM23	1	2	3	0	2	0	1	1	0	1	41	0
ZSHS-TNM23	1	2	2	2	2	0	0	1	1	1	68	0
ZSHS-TNM23	1	3	4	0	2	0	0	1	1	1	41	0
ZSHS-TNM23	1	2	2	3	3	1	0	1	0	1	51	1
ZSHS-TNM23	1	3	4	3	3	0	0	0	0	1	16	1
ZSHS-TNM23	1	3	4	3	3	0	0	0	0	0	7	1
ZSHS-TNM23	1	3	3	3	3	0	0	1	0	1	10	1
ZSHS-TNM23	1	3	4	3	3	0	0	1	0	0	14	1
ZSHS-TNM23	1	2	2	3	3	0	0	0	1	1	41	0
ZSHS-TNM23	1	3	3	0	2	1	0	1	0	1	12	1
ZSHS-TNM23	1	3	4	1	3	0	1	0	0	0	52	1
ZSHS-TNM23	1	3	4	3	3	0	0	1	0	0	10	1
ZSHS-TNM23	1	3	4	3	3	1	0	1	0	1	68	0
ZSHS-TNM23	1	3	4	2	3	0	0	0	0	1	2	1
ZSHS-TNM23	1	3	3	3	3	0	0	0	1	1	13	1
ZSHS-TNM23	1	2	4	3	3	0	0	1	0	1	26	1
ZSHS-TNM23	1	3	2	3	3	0	0	1	0	0	9	1
ZSHS-TNM23	1	3	3	3	3	0	0	1	0	1	39	0
ZSHS-TNM23	1	3	2	3	3	0	0	1	1	0	49	0
ZSHS-TNM23	2	3	4	2	3	1	0	1	0	1	6	1
ZSHS-TNM23	1	2	4	1	3	0	0	1	0	1	10	1
ZSHS-TNM23	1	3	4	3	3	1	0	0	0	1	30	1
ZSHS-TNM23	1	3	3	2	3	0	0	1	0	0	59	0
ZSHS-TNM23	1	3	4	3	3	0	0	0	0	1	14	1
ZSHS-TNM23	1	3	4	3	3	0	0	1	0	1	39	0
ZSHS-TNM23	1	3	4	0	3	1	0	1	1	1	57	0
ZSHS-TNM23	1	3	4	0	2	0	0	0	0	1	57	0
ZSHS-TNM23	1	2	4	0	2	0	0	1	0	1	56	0
ZSHS-TNM23	4	3	4	1	3	1	0	1	1	1	56	0
ZSHS-TNM23	1	3	3	3	3	0	0	1	0	1	56	0
ZSHS-TNM23	1	3	4	0	2	0	0	0	1	1	11	1
ZSHS-TNM23	1	3	2	1	2	0	0	1	1	1	56	0
ZSHS-TNM23	1	3	4	3	3	0	0	1	0	1	14	1
ZSHS-TNM23	2	3	3	0	2	1	0	1	1	0	56	0
ZSHS-TNM23	1	3	4	0	2	0	1	1	0	1	17	1
ZSHS-TNM23	1	3	4	3	3	1	0	1	0	1	21	1
ZSHS-TNM23	1	3	4	3	3	0	0	1	1	1	56	0
ZSHS-TNM23	1	3	4	2	3	0	1	1	0	1	56	0
ZSHS-TNM23	3	3	4	3	3	1	0	1	1	0	65	0
ZSHS-TNM23	2	3	4	3	3	1	0	1	0	0	23	1
ZSHS-TNM23	2	3	4	0	2	0	0	1	0	0	20	1
ZSHS-TNM23	1	3	3	2	3	0	0	1	0	1	55	0
ZSHS-TNM23	1	2	4	3	3	0	0	1	0	0	21	1
ZSHS-TNM23	1	3	2	1	2	0	0	1	1	0	55	0
ZSHS-TNM23	1	3	4	1	3	0	0	1	0	1	20	1
ZSHS-TNM23	1	3	3	2	3	1	0	1	1	1	67	0
ZSHS-TNM23	1	3	3	0	2	0	0	0	0	1	55	0
ZSHS-TNM23	1	2	4	2	3	1	0	0	0	1	8	1
ZSHS-TNM23	1	2	2	2	2	0	0	1	1	0	54	0
ZSHS-TNM23	1	2	4	1	3	0	0	1	1	1	55	0
ZSHS-TNM23	1	3	4	3	3	0	0	1	0	1	13	1
ZSHS-TNM23	1	3	4	2	3	1	0	1	0	0	79	0
ZSHS-TNM23	1	3	4	3	3	0	0	0	0	1	5	1
ZSHS-TNM23	1	3	4	3	3	0	0	1	0	1	22	1
ZSHS-TNM23	1	2	4	3	3	0	0	1	1	1	67	0
ZSHS-TNM23	1	2	3	3	3	0	0	1	0	0	10	1
ZSHS-TNM23	1	3	3	1	2	0	0	1	1	0	63	0
ZSHS-TNM23	1	2	2	2	2	0	0	0	0	1	3	0
ZSHS-TNM23	1	3	3	1	2	0	0	1	1	0	63	0
ZSHS-TNM23	1	3	3	2	3	0	0	1	0	1	31	1
ZSHS-TNM23	3	3	3	1	2	0	0	1	0	1	61	0
ZSHS-TNM23	1	3	4	2	3	0	0	0	0	1	6	1
ZSHS-TNM23	3	3	3	3	3	0	0	1	0	1	8	1
ZSHS-TNM23	1	3	4	0	2	0	1	1	1	1	62	0
ZSHS-TNM23	1	3	4	3	3	1	0	1	1	1	61	0
ZSHS-TNM23	1	2	3	0	2	0	1	1	1	1	61	0
ZSHS-TNM23	1	3	3	3	3	0	0	1	0	1	20	1
ZSHS-TNM23	1	3	4	0	2	0	0	0	1	1	61	0
ZSHS-TNM23	1	3	2	2	2	0	0	1	0	1	61	0
ZSHS-TNM23	1	3	2	2	2	1	0	1	1	1	63	0
ZSHS-TNM23	1	3	3	1	2	0	0	1	1	1	62	0
ZSHS-TNM23	1	3	3	3	3	0	0	1	1	1	12	1
ZSHS-TNM23	1	3	4	2	3	0	1	1	1	1	60	0
ZSHS-TNM23	1	3	4	3	3	0	0	1	0	1	15	1
ZSHS-TNM23	1	3	3	1	2	0	0	1	0	1	27	1
ZSHS-TNM23	1	3	4	0	2	0	0	0	0	1	13	1
ZSHS-TNM23	1	3	4	3	3	0	0	0	0	1	15	1
ZSHS-TNM23	3	3	3	2	3	0	0	0	0	0	8	1
ZSHS-TNM23	1	2	4	3	3	0	0	1	0	1	44	1
ZSHS-TNM23	1	3	4	2	3	0	0	1	0	1	6	1
ZSHS-TNM23	1	3	4	2	3	0	0	1	0	1	28	1
ZSHS-TNM23	1	3	4	1	3	0	1	1	0	1	61	0
ZSHS-TNM23	1	2	3	2	3	0	0	0	1	1	9	1
ZSHS-TNM23	1	3	4	0	2	1	0	1	0	1	7	1
ZSHS-TNM23	1	2	3	0	2	0	0	0	1	1	31	0
ZSHS-TNM23	1	2	3	2	3	0	0	1	0	1	31	1
ZSHS-TNM23	4	3	4	3	3	0	0	0	0	1	58	0
ZSHS-TNM23	1	3	3	3	3	0	0	0	0	0	8	1
ZSHS-TNM23	1	2	3	0	2	0	0	1	0	1	38	1
ZSHS-TNM23	1	3	3	2	3	1	0	1	1	1	58	0
ZSHS-TNM23	1	3	3	3	3	0	0	1	0	1	18	1
ZSHS-TNM23	1	3	2	2	2	1	0	0	1	0	39	1
ZSHS-TNM23	2	3	4	0	3	0	0	0	0	1	7	1
ZSHS-TNM23	1	3	3	2	3	0	1	1	0	0	12	1
ZSHS-TNM23	1	2	3	0	2	0	0	1	1	1	58	0
ZSHS-TNM23	1	3	4	3	3	1	0	0	0	1	13	1
ZSHS-TNM23	1	3	4	3	3	0	0	1	0	1	27	1
ZSHS-TNM23	1	3	3	3	3	0	0	1	0	1	21	1
ZSHS-TNM23	1	3	4	3	3	0	0	1	0	1	58	0
ZSHS-TNM23	1	3	4	3	3	0	0	0	0	1	16	1
ZSHS-TNM23	1	3	4	3	3	0	0	1	1	1	58	0
ZSHS-TNM23	1	3	4	3	3	0	0	1	0	1	27	1
ZSHS-TNM23	1	3	4	1	3	0	1	1	1	1	57	0
ZSHS-TNM23	2	3	4	3	3	0	0	1	0	1	55	1
ZSHS-TNM23	1	3	4	1	3	0	0	1	0	1	13	1
ZSHS-TNM23	1	2	2	3	3	0	0	1	0	1	57	0
ZSHS-TNM23	1	3	4	3	3	0	1	0	0	1	13	1
ZSHS-TNM23	1	3	4	3	3	0	0	1	0	1	2	1
ZSHS-TNM23	1	2	4	0	2	0	0	0	0	1	14	1
ZSHS-TNM23	1	3	4	3	3	0	1	1	1	1	57	0
ZSHS-TNM23	1	3	4	2	3	0	1	1	1	1	49	0
ZSHS-TNM23	1	2	4	0	2	0	0	1	1	1	49	0
ZSHS-TNM23	1	3	4	3	3	0	0	1	0	1	52	1
ZSHS-TNM23	1	3	3	1	2	0	0	1	1	0	48	0
ZSHS-TNM23	1	3	4	3	3	0	0	0	0	0	2	1
ZSHS-TNM23	3	3	4	3	3	0	0	0	0	1	4	1
ZSHS-TNM23	3	3	3	3	3	0	1	1	0	0	10	1
ZSHS-TNM23	1	3	4	3	3	0	0	0	0	0	5	1
ZSHS-TNM23	1	3	4	3	3	0	0	1	0	1	26	1
ZSHS-TNM23	1	3	4	2	3	1	0	1	1	1	42	0
ZSHS-TNM23	1	2	4	2	3	0	1	1	0	1	15	1
ZSHS-TNM23	1	3	4	3	3	0	0	0	1	1	10	1
ZSHS-TNM23	1	3	1	3	2	0	0	0	1	1	6	1
ZSHS-TNM23	1	3	4	3	3	0	0	1	0	1	14	1
ZSHS-TNM23	1	3	4	3	3	0	0	1	0	1	41	0
ZSHS-TNM23	2	3	3	2	3	0	0	1	0	0	34	1
ZSHS-TNM23	1	3	3	0	2	0	0	1	1	1	41	0
ZSHS-TNM23	3	3	3	0	2	0	0	1	1	1	41	0
ZSHS-TNM23	1	3	4	1	3	1	0	1	1	1	41	0
ZSHS-TNM23	1	2	3	0	2	0	0	1	0	1	25	1
ZSHS-TNM23	1	3	4	3	3	0	0	1	1	1	40	0
ZSHS-TNM23	3	3	3	3	3	0	0	1	0	0	17	1
ZSHS-TNM23	1	3	4	2	3	0	0	1	1	1	41	0
ZSHS-TNM23	1	3	4	2	3	0	1	1	1	1	68	0
ZSHS-TNM23	1	2	2	2	2	0	0	0	0	1	23	1
ZSHS-TNM23	1	2	4	1	3	0	1	1	0	1	69	0
ZSHS-TNM23	1	3	4	2	3	0	0	1	0	1	21	1
ZSHS-TNM23	1	2	4	2	3	0	0	1	0	1	24	1
ZSHS-TNM23	1	3	3	3	3	0	0	0	1	1	3	1
ZSHS-TNM23	1	3	4	1	3	0	0	1	0	1	15	1
ZSHS-TNM23	1	3	4	3	3	0	0	1	0	1	49	1
ZSHS-TNM23	4	3	4	3	3	0	0	1	0	0	21	1
ZSHS-TNM23	1	3	4	3	3	0	1	1	1	1	41	0
ZSHS-TNM23	2	3	3	3	3	0	0	1	0	0	10	1
ZSHS-TNM23	1	3	4	3	3	0	0	0	0	1	33	1
ZSHS-TNM23	4	3	2	2	2	0	0	1	1	1	41	0
ZSHS-TNM23	1	3	4	2	3	1	0	0	1	0	35	1
ZSHS-TNM23	1	3	3	3	3	0	0	0	0	0	11	1
ZSHS-TNM23	1	3	3	3	3	0	0	1	0	1	42	1
ZSHS-TNM23	1	3	4	0	2	0	1	1	1	0	42	0
ZSHS-TNM23	1	2	2	2	2	0	0	1	1	1	43	0
